# Supplementary material for: Genome-Wide Histone Modifications and CTCF Enrichment Predict Gene Expression in Sheep Macrophages
Source: Front Genet. 2021 Jan 7;11:612031. doi: 10.3389/fgene.2020.612031 (PMC7817998; doi:10.3389/fgene.2020.612031)
Supplement: Supplementary file 1 [file Data_Sheet_1.ZIP]

Archive with 3 entries (2 files):
- New Figures and supp for re submission/
- New Figures and supp for re submission/Supplementary Data S1-S14 Text and Figures.pdf
- New Figures and supp for re submission/Supplementary Data S15 Excel.xlsx
