# Supplementary material for: Genome-Wide Histone Modifications and CTCF Enrichment Predict Gene Expression in Sheep Macrophages
Source: Front Genet. 2021 Jan 7;11:612031. doi: 10.3389/fgene.2020.612031 (PMC7817998; doi:10.3389/fgene.2020.612031)
Supplement: Supplementary file 1 [file Data_Sheet_1.ZIP › New Figures and supp for re submission/Supplementary Data S15 Excel.xlsx]

## Sheet: Table of contents
Supplementary Data S15 Excel file
Table of contents
Tab #	Tab name	Tab description
S15-Tab 2	Fast QC and Mapping	Analysis of raw reads and mapping rates, includes duplication rates
S15-Tab 3	PEAKS Rambouillet_v1.0	The peaks identified in each individual animal in the Rambouillet reference genome. Includes FRiP and Jaccard statistics.
S15-Tab 4	Pooled reads Mapping & QC	Mapping statistics and quality control analysis on pooled reads for consensus peak calling
S15-Tab 5	Consensus Peaks	Number of consensus peaks called in the pooled reads and present in both animals
S15-Tab 6	Genomes FDR	Comparison of peak numbers called at various false discovery rates and between reference genomes for Oar_Rambouillet_v1.0 and Oar_v3.1
S15-Tab 7	Mark overlaps	Number of peak regions that overlap between all ChIP-seq targets in the consensus regions, used to generate Figure 2
S15-Tab 8	Correlation plot	Spearman and Pearson matrices for correlation analysis between the mapped data (Ramv1) on both animal replicates
S15-Tab 9	Active macrophage genes	List of genes that had significant H3K4me3 peaks and their expression TPM rank from the Roslin Sheep Gene Expression Atlas
S15-Tab 10	Active RE GO analysis	Gene ontology overrepresentation for active regulatory elements marked by H3K4me3 and H3K27ac
S15-Tab 11	Bivalent Gene list	Genes identified in sheep alveolar macrophages to have a bivalent promoter marked with H3K4me3 and H3K27me3
S15-Tab 12	Bivalent GO analysis	GO analysis for overrepresentation in biological processes associated with genes with bivalent promoters
S15-Tab 13	CTCF domains	Calculations to estimate the domains across each sheep chromosome from CTCF region metrics.

## Sheet: S15-T2 Fast QC and Mapping
Ewe A													PBC
	Raw number of reads	Sequence duplication levels (FastQC)	Remain after deduplication	Raw reads after deduplication	Reads mapped Ram_v1 NO mito GenBank	Reads mapped Ram_v1	filtered reads -q 5 (mapping score)	Passed -q 5 filter	Useable fragments (from MACS2, deduplicated)	useable fragment %	Reads mapped Oar_v4.0	Reads mapped Oar_v3.1	nonredundant uniquely mapped (useable fragments)/uniquely mapped (q5 filter)
Input	43513683	0.0601	0.9399	40898511	43050149	0.989347	35254080	0.818907	33901350	0.779096	0.978	0.9774	0.961629
H3K4me3	41963508	0.1877	0.8123	34086958	41521624	0.98947	36644547	0.882541	23545621	0.561098	0.9594	0.9545	0.642541
H3K27ac	46534416	0.0979	0.9021	41978697	45978112	0.988045	40388308	0.878425	33599474	0.722035	0.9784	0.9776	0.831911
H3K27me3	72339834	0.1311	0.8689	62856082	70976769	0.981157	59889610	0.843792	45918247	0.634757	0.9708	0.9702	0.766715
H3K4me1	78646889	0.06	0.94	73928076	77327709	0.983227	64197937	0.830206	59258883	0.75348	0.9743	0.9738	0.923065
CTCF	44138652	0.1398	0.8602	37968068	43273693	0.980404	36145211	0.83527	28139080	0.637516	0.9693	0.9688	0.778501
Total reads	327136982				322128056	0.984689
Ewe B
	Raw number of reads	Sequence duplication levels (FastQC)	Remain after deduplication	Raw reads after deduplication
Input	44568055	0.0659	0.9341	41631020	44086654	0.989199	35821445	0.812524	34245907	0.768396	0.9782	0.9776	0.956017
H3K4me3	43705079	0.1954	0.8046	35165107	43211469	0.988706	38183125	0.883634	23796392	0.544477	0.9561	0.9508	0.623218
H3K27ac	46205646	0.0877	0.9123	42153411	45718843	0.989464	40542025	0.886768	34309656	0.742543	0.9799	0.9791	0.846274
H3K27me3	68038026	0.1012	0.8988	61152578	67003424	0.984794	56527314	0.843648	47130715	0.692711	0.9743	0.9737	0.833769
H3K4me1	80153553	0.1441	0.8559	68603426	78826076	0.983438	66292386	0.840996	48412817	0.604001	0.9726	0.972	0.730292
CTCF	42575226	0.1185	0.8815	37530062	41850197	0.982971	35078868	0.838201	28717487	0.674512	0.9719	0.9714	0.818655
Total reads	325245585				320696663	0.986014					0.971933	0.970575
			*removes PCR duplicate reads (optical duplicates) based on FastQC method		*from samtools flagstat on sorted bam files	*Ramv1 = Oar_rambouillet_v1.0			*from MACS2, deduplicated
										Ratios >0.5 suggest good library quality
										Shin, et al., 2013.
										https://www.ncbi.nlm.nih.gov/pmc/articles/PMC4346130/

## Sheet: S15-T3 PEAKS Rambouillet v1
Ewe A	total raw reads	-q 5 filtered reads	MACS2 dup rate	q 5	q 5	q 5 filter	q 5 filter	Jaccard statistic	Peaks that overlap with other animal	Peaks that DONOT overlap with other animal	Modified Jaccard calculation peaks overlap A+ peaks overlap B/(Total peaks in A+B)				Ewe A	>1%
				FDR 0.05	frag length	NSC	RSC									FRiP (reads in peaks/total mapped reads)
Input	43513683	35254080	0.04			1.03	3.09								Input
H3K4me3	41963508	36644547	0.36	99220	165	2.02	2.25	0.706112	81191	18029	0.810272				H3K4me3	0.522657
H3K27ac	46534416	40388308	0.17	155026	162	1.14	5.07	0.505142	91912	63114	0.651377				H3K27ac	0.174356
H3K27me3	72339834	59889610	0.23	117624	151	1.09	5.81	0.337625	60040	57584	0.555028				H3K27me3	0.14293
H3K4me1	78646889	64197962	0.08	61865	158	1.05	4.13	0.318536	35854	26011	0.538766				H3K4me1	0.128236
CTCF	44138652	36145211	0.22	57900	168	1.1	6.82	0.178978	21998	35902	0.374965				CTCF	0.0443936
SUM				491635
															Ewe B
Ewe B
															Input
Input	44568055	35821445	0.04			1.03	3.44								H3K4me3	0.580179
H3K4me3	43705079	38183125	0.38	98711	168	2.18	2.17		79187	19524					H3K27ac	0.216707
H3K27ac	46205646	40542025	0.15	119494	166	1.2	4.6		86904	32590					H3K27me3	0.150355
H3K27me3	68038026	56527314	0.17	99410	152	1.08	5.88		60420	38990					H3K4me1	0.0770582
H3K4me1	80153553	66292386	0.27	72891	161	1.09	6.42		36748	36143					CTCF	0.059533
CTCF	42575226	35078868	0.18	56292	150	1.09	2.85		20820	35472
SUM				446798

## Sheet: S15-T4 Pooled reads Map & QC
Pooled reads Ramv1	Total reads	total mapped	Useable fragments	MACS2 useable fragment rate
Cinput	88081738	87136804	65136222	0.94
CK4m3	85668587	84733094	41785568	0.56
CK27ac	92740062	91696956	65480182	0.73
CK4m1	151341007	148949709	73079052	0.71
CK27me3	140377860	137980193	89567105	0.68
CCTCF	86713878	85123894	67762443	0.64
OAR v3.1 pooled reads	Total reads	Total mapped reads	MACS2 useable fragments	MACS2 Useable fragment rate
Cinput	88081738	86097771	66096304	0.93
CK4me3	85668587	81609829	41536925	0.57
CK27ac	92740062	90728908	64780182	0.8
CK4me1	151341007	147228021	70077055	0.56
CK27me3	140377860	136433634	88444104	0.77
CCTCF	86713878	84117354	55208105	0.78
C"mark" = pooled reads from both animal replicates

## Sheet: S15-T5 Consensus peaks
Ramv1	Total 10%	overlap with Ewe A 5%, -wa -u	overlap with Ewe B 5% -wa -u	reproducible05 consensuspeaks10	Total peaks 5%	overlap with Ewe A 5%, -wa -u	overlap with Ewe B 5% -wa -u	reproducible05 consensuspeaks05	Difference 1 -(Oarv3.1/Ramv1)
H3K4me3	119952	84208	86537	71726	110879	84696	87039	72726	0.0144928
H3K27ac	227038	101724	116448	72437	192774	103765	118700	75769	0.119693
H3K27me3	181608	81556	81820	51627	181598	81554	81819	51626	0.00881339
H3K4me1	184722	81515	48570	35207	184711	81513	48570	35207	0.139631
CTCF	169619	44639	43628	18179	130824	43125	42912	18154	-0.110774
								253482
q5 filtered
H3K4me3					115378	85200	87246	71672
K4me3 no model					116256	85817	87805	72045
H3K27ac					191629	109362	90827	66700
K27ac no model					192506	109719	89423	66073
H3K27me3					204121	89979	75373	51171
K27me3 no model					191677	88705	67813	48493
H3K4me1					151649	46961	57241	30291
K4me1 no model					122037	50063	57793	31885
CTCF					194790	48120	50438	20165
Total consensus peaks from bedops
K4m3								71933
K27ac								68818
K4m1								31800
K27m3								53879
CTCF								22244
								248674

## Sheet: S15-T6 Genomes FDR comparison
All peak overlaps calculated directionally with bedTools
Ramv1	Total 10%	overlap with Ewe A 5%, -wa -u	overlap with Ewe B 5% -wa -u	Total 5%	overlap with Ewe A 5%, -wa -u	overlap with Ewe B 5% -wa -u	Consensus regions 5% FDR	Difference 1 -(Oarv3.1/Ramv1)
H3K4me3	119952	84208	86537	110879	84696	87039	72726	-0.0172978
H3K27ac	227038	101724	116448	192774	103765	118700	75769	0.0981536
H3K27me3	181608	81556	81820	181598	81554	81819	51626	-0.117654
H3K4me1	184722	81515	48570	184711	81513	48570	35207	-0.426421
CTCF	169619	44639	43628	130824	43125	42912	18154	-0.282693
							253482
Oar v3.1								Total 1%
H3K4me3	121850	87773	89906	116734	87750	90000	73984	103543
H3K27ac	230343	111478	88797	197157	112623	92820	68332	155571
H3K27me3	192721	96581	86656	192592	96575	86649	57700	192315
H3K4me1	196503	111911	65689	196351	111883	65686	50220	196103
CTCF	175738	59307	51914	134587	56026	50563	23286	84520
	Total 10%	overlap with Ewe A 5%, -wa -u	overlap with Ewe B 5% -wa -u	Total 5%	overlap with Ewe A 5%, -wa -u	overlap with Ewe B 5% -wa -u	Consensus regions 5% FDR	Total 1%

## Sheet: S15-T7 MARK OVERLAPS
Ramv1
	H3K4me3	H3K27ac	H3K4me1	H3K27me3	CTCF	3 or 4 marks	ALL 5 marks (hyperchippable?)	Multi marks 3 or greater	K27ac & K4m3	K4m1 & K4m3	H3K27m3 & K4m3	H3K27m3 & K27ac & CTCF	H3K27m3 & K4m3 & CTCF	total
H3K4me3	22036	40112	14854	7832	4729			13441				607	1653	71933
marked by multis		10471	12143	4191	4266
K4me3 totals for table	22036	29641	2711	3641	463	12847	594
H3K27ac	45359	19569	12870	2269	4027			11517			1614		636	68818
marked by multis	10383		10333	2141	3936
K27ac totals for table	34976	19569	2537	128	91	10896	621
H3K4me1	11552	8932	6889	14098	11622			14770				1559	2204	31800
marked by multis	10273	7991		8379	9420
K4me1 totals for table	1279	941	6889	5719	2202	13408	1362
H3K27me3	7173	1829	14953	34670	7871			9112						53879
marked by multis	4182	1748	8619		7180
K27m3 totals for table	2991	81	6334	34670	691	8417	695
CTCF	4738	3819	17664	11649	2744			13598	2060	2709				22244
marked by multis	4264	3713	13249	10742
CTCF totals for table	474	106	4415	907	2744	12967	631

## Sheet: S15-T8 Correlation plot
Pearson
#plotCorrelation --outFileCorMatrix
	Ewe A_K4m3'	Ewe B_K4m3'	Ewe A_K27ac'	Ewe B_K27ac'	Ewe A_input'	Ewe B_input'	Ewe A_K27m3'	Ewe B_K27m3'	Ewe A_K4m1'	Ewe B_K4m1'	Ewe A_CTCF'	Ewe B_CTCF'
Ewe A_K4m3'	1	0.9858	0.6092	0.5914	0.0515	0.05	0.0545	0.0395	0.1931	0.2112	0.1212	0.1541	0.9858
Ewe B_K4m3'	0.9858	1	0.5882	0.5896	0.0377	0.0369	0.028	0.0131	0.1618	0.1843	0.0912	0.128
Ewe A_K27ac'	0.6092	0.5882	1	0.966	0.2885	0.2847	0.1774	0.1442	0.434	0.4869	0.3371	0.3854	0.966
Ewe B_K27ac'	0.5914	0.5896	0.966	1	0.2264	0.2241	0.0977	0.0659	0.3482	0.4125	0.251	0.3086
Ewe A_input'	0.0515	0.0377	0.2885	0.2264	1	0.938	0.5234	0.5138	0.4985	0.5486	0.5593	0.6032	0.938
Ewe B_input'	0.05	0.0369	0.2847	0.2241	0.938	1	0.5292	0.5279	0.489	0.5534	0.5545	0.6094
Ewe A_K27m3'	0.0545	0.028	0.1774	0.0977	0.5234	0.5292	1	0.9722	0.7984	0.7921	0.8411	0.8055	0.9722
Ewe B_K27m3'	0.0395	0.0131	0.1442	0.0659	0.5138	0.5279	0.9722	1	0.7644	0.7742	0.8083	0.7918
Ewe A_K4m1'	0.1931	0.1618	0.434	0.3482	0.4985	0.489	0.7984	0.7644	1	0.958	0.9628	0.9155	0.958
Ewe B_K4m1'	0.2112	0.1843	0.4869	0.4125	0.5486	0.5534	0.7921	0.7742	0.958	1	0.9428	0.938
Ewe A_CTCF'	0.1212	0.0912	0.3371	0.251	0.5593	0.5545	0.8411	0.8083	0.9628	0.9428	1	0.9353	0.9353
Ewe B_CTCF'	0.1541	0.128	0.3854	0.3086	0.6032	0.6094	0.8055	0.7918	0.9155	0.938	0.9353	1
Spearman
#plotCorrelation --outFileCorMatrix
	Ewe A_K27ac'	Ewe B_K27ac'	Ewe A_K4m3'	Ewe B_K4m3'	Ewe A_input'	Ewe B_input'	Ewe A_K27m3'	Ewe B_K27m3'	Ewe A_K4m1'	Ewe B_K4m1'	Ewe A_CTCF'	Ewe B_CTCF'
Ewe A_K27ac'	1	0.9663	0.7387	0.7121	0.4674	0.4662	0.517	0.486	0.6753	0.708	0.5805	0.6306	0.9663
Ewe B_K27ac'	0.9663	1	0.7094	0.6979	0.4626	0.467	0.4831	0.4587	0.6347	0.683	0.5417	0.606
Ewe A_K4m3'	0.7387	0.7094	1	0.9026	0.4275	0.4276	0.6257	0.6011	0.7847	0.7897	0.7081	0.7211	0.9026
Ewe B_K4m3'	0.7121	0.6979	0.9026	1	0.4169	0.4205	0.5633	0.5484	0.7275	0.7537	0.6524	0.6839
Ewe A_input'	0.4674	0.4626	0.4275	0.4169	1	0.8513	0.604	0.6034	0.5542	0.5826	0.5988	0.6175	0.8513
Ewe B_input'	0.4662	0.467	0.4276	0.4205	0.8513	1	0.61	0.6166	0.5491	0.5918	0.5983	0.628
Ewe A_K27m3'	0.517	0.4831	0.6257	0.5633	0.604	0.61	1	0.9767	0.8833	0.8531	0.9043	0.8653	0.9767
Ewe B_K27m3'	0.486	0.4587	0.6011	0.5484	0.6034	0.6166	0.9767	1	0.8634	0.8453	0.8872	0.8609
Ewe A_K4m1'	0.6753	0.6347	0.7847	0.7275	0.5542	0.5491	0.8833	0.8634	1	0.9537	0.943	0.9132	0.9537
Ewe B_K4m1'	0.708	0.683	0.7897	0.7537	0.5826	0.5918	0.8531	0.8453	0.9537	1	0.921	0.9302
Ewe A_CTCF'	0.5805	0.5417	0.7081	0.6524	0.5988	0.5983	0.9043	0.8872	0.943	0.921	1	0.9296	0.9296
Ewe B_CTCF'	0.6306	0.606	0.7211	0.6839	0.6175	0.628	0.8653	0.8609	0.9132	0.9302	0.9296	1

## Sheet: S15-T9 Active macrophage genes
RNA-seq data from Roslin Sheep Gene Atlas, by TPM in females	**All GO and gene annotation information is from Clark, et al, 2017
RNA-seq data from S1 available at http://dx.doi.org/10.7488/ds/2112
Entrez ID	ChIP-seq unique peak ID	Chromosome Accession Oar_Rambouillet_v1.0	Start Oar_Rambouillet_v1.0	End Oar_Rambouillet_v1.0	Distance to TSS bp	ChIP reads in peak	Ensembl gene ID	Location (chr) OAR v31	start OAR v31	end OAR v 31	Description	Expression summary	Expression summary (brief)	Expression category	GO term (molecular function)	GO term (biological process)	GO term (cellular component)	Average TPM (RNA-seq in two ewes)	TxBF Ewe TPM	Texel Ewe TPM
B2M	id-32157merged_bedopsunion_all3overlap_filterq5_K4m3.bed	NC_040258.1	107525199	107526324	1072	1344	ENSOARG00000003782	7	99939442	99944153	beta-2-microglobulin	detected at high expression in 504 of 504 tissues	high	detected in all	identical protein binding (GO:0042802) | protein binding (GO:0005515) | glycoprotein binding (GO:0001948)	antibacterial humoral response (GO:0019731) | negative regulation of neuron projection development (GO:0010977) | antigen processing and presentation of endogenous peptide antigen via MHC class I (GO:0019885) | positive regulation of transferrin receptor binding (GO:1904437) | response to molecule of bacterial origin (GO:0002237) | positive regulation of receptor-mediated endocytosis (GO:0048260)…	extracellular space (GO:0005615) | Golgi apparatus (GO:0005794) | plasma membrane (GO:0005886) | membrane (GO:0016020) | extracellular exosome (GO:0070062) | extracellular region (GO:0005576) | MHC class I protein complex (GO:0042612) | external side of plasma membrane (GO:0009897) | HFE-transferrin receptor complex (GO:1990712) | focal adhesion (GO:0005925) | cytoplasm (GO:0005737)	19265.7	15259.3	23272.1
FABP5	id-35925merged_bedopsunion_all3overlap_filterq5_K4m3.bed	NC_040260.1	62642125	62642982	-567	294	ENSOARG00000008976	9	57354087	57359292	fatty acid-binding protein, epidermal	detected at high to low expression in 504 of 504 tissues	high to low	detected in all, tissue enhanced (alveolar macrophage (TxBF adult female), replicate 1, alveolar macrophage (TxBF adult male), replicate 1, alveolar macrophage (TxBF adult male), replicate 2, alveolar macrophage (TxBF adult male), replicate 3, macrophage LPS time course 0 hrs (TxBF adult female), replicate 1, macrophage LPS time course 0 hrs (TxBF adult female), replicate 2, macrophage LPS time c…	lipid binding (GO:0008289) | transporter activity (GO:0005215)	transport (GO:0006810)	unknown	4605.07	5952.89	3257.25
RPS11	id-49115merged_bedopsunion_all3overlap_filterq5_K4m3.bed	NC_040265.1	59387012	59389526	559	1747	ENSOARG00000013191	14	54981354	54983763	ribosomal protein S11	detected at high expression in 504 of 504 tissues	high	detected in all	protein binding (GO:0005515) | poly(A) RNA binding (GO:0044822) | structural constituent of ribosome (GO:0003735)	translation (GO:0006412)	nucleolus (GO:0005730) | membrane (GO:0016020) | ribosome (GO:0005840) | extracellular exosome (GO:0070062) | intracellular (GO:0005622) | intracellular ribonucleoprotein complex (GO:0030529) | focal adhesion (GO:0005925) | cytoplasm (GO:0005737) | cytosolic small ribosomal subunit (GO:0022627)	4571.62	1913.42	7229.81
VIM	id-45027merged_bedopsunion_all3overlap_filterq5_K4m3.bed	NC_040264.1	32588288	32595733	926	6335	ENSOARG00000011328	13	30747528	30755046	vimentin	detected at high to low expression in 504 of 504 tissues	high to low	detected in all, tissue enhanced (alveolar macrophage (Texel adult male), replicate 1, aortic valve (TxBF adult female), replicate 1, aortic valve (TxBF adult female), replicate 2, aortic valve (TxBF adult male), replicate 1, aortic valve (TxBF adult male), replicate 2, embryonic fibroblast (TxBF embryo female), replicate 1, left atrioventricular valve (TxBF adult female), replicate 1, left atrio…	protein binding (GO:0005515) | structural constituent of eye lens (GO:0005212) | structural constituent of cytoskeleton (GO:0005200) | glycoprotein binding (GO:0001948) | protein C-terminus binding (GO:0008022) | keratin filament binding (GO:1990254) | st	negative regulation of neuron projection development (GO:0010977) | Bergmann glial cell differentiation (GO:0060020) | astrocyte development (GO:0014002) | intermediate filament-based process (GO:0045103) | lens fiber cell development (GO:0070307) | SMAD protein signal transduction (GO:0060395) | positive regulation of gene expression (GO:0010628) | intermediate filament organization (GO:0045109)	intermediate filament (GO:0005882) | cell projection (GO:0042995) | neuron projection (GO:0043005) | cytoskeleton (GO:0005856) | intermediate filament cytoskeleton (GO:0045111) | plasma membrane (GO:0005886) | peroxisome (GO:0005777) | extracellular exosome (GO:0070062) | focal adhesion (GO:0005925) | cytosol (GO:0005829) | cytoplasm (GO:0005737) | cell leading edge (GO:0031252)	4171.46	2959.78	5383.14
OST4	id-14777merged_bedopsunion_all3overlap_filterq5_K4m3.bed	NC_040254.1	35686174	35688794	247	2825	ENSOARG00000019491	3	34032587	34032697	oligosaccharyltransferase complex subunit 4, non-catalytic	detected at high expression in 504 of 504 tissues	high	detected in all	unknown	unknown	unknown	4169.69	3621.32	4718.05
LGALS3	id-31105merged_bedopsunion_all3overlap_filterq5_K4m3.bed	NC_040258.1	69754078	69755304	901	570	ENSOARG00000021088	7	64533068	64544034	galectin 3	detected at high to low expression in 504 of 504 tissues	high to low	detected in all, tissue enhanced (alveolar macrophage (TxBF adult female), replicate 1, alveolar macrophage (TxBF adult male), replicate 1, alveolar macrophage (TxBF adult male), replicate 2, alveolar macrophage (TxBF adult male), replicate 3, colon distal (TxBF adult female), replicate 1, macrophage LPS time course 0 hrs (TxBF adult female), replicate 1, macrophage LPS time course 0 hrs (TxBF ad…	IgE binding (GO:0019863) | protein binding (GO:0005515) | laminin binding (GO:0043236) | poly(A) RNA binding (GO:0044822) | carbohydrate binding (GO:0030246) | chemoattractant activity (GO:0042056)	neutrophil chemotaxis (GO:0030593) | negative regulation of extrinsic apoptotic signaling pathway (GO:2001237) | regulation of T cell proliferation (GO:0042129) | negative regulation of endocytosis (GO:0045806) | eosinophil chemotaxis (GO:0048245) | positive regulation of mononuclear cell migration (GO:0071677) | macrophage chemotaxis (GO:0048246) | regulation of T cell apoptotic process (GO:0070…	extracellular space (GO:0005615) | extracellular matrix (GO:0031012) | immunological synapse (GO:0001772) | membrane (GO:0016020) | mitochondrial inner membrane (GO:0005743) | extracellular exosome (GO:0070062) | nucleus (GO:0005634) | cytoplasm (GO:0005737)	3886.42	6242.59	1530.25
S100A8	id-2943merged_bedopsunion_all3overlap_filterq5_K4m3.bed	NC_040252.1	109863520	109866039	500	1079	ENSOARG00000000450	1	102332237	102332680	S100 calcium binding protein A8	detected at high to low expression in 385 of 504 tissues	high to low	tissue enhanced (alveolar macrophage (TxBF adult male), replicate 3, omasum (TxBF adult female), replicate 2, omasum (TxBF adult female), replicate 3, omasum (TxBF adult male), replicate 1, omasum (TxBF adult male), replicate 2, omasum (TxBF adult male), replicate 3, omasum (TxBF lamb/1 week female), replicate 1, omasum (TxBF lamb/1 week female), replicate 2, omasum (TxBF lamb/1 week male), repli…	arachidonic acid binding (GO:0050544) | protein binding (GO:0005515) | calcium ion binding (GO:0005509) | microtubule binding (GO:0008017) | Toll-like receptor 4 binding (GO:0035662) | RAGE receptor binding (GO:0050786) | zinc ion binding (GO:0008270)	neutrophil chemotaxis (GO:0030593) | leukocyte migration involved in inflammatory response (GO:0002523) | autophagy (GO:0006914) | regulation of inflammatory response (GO:0050727) | positive regulation of intrinsic apoptotic signaling pathway (GO:2001244) | neutrophil aggregation (GO:0070488) | astrocyte development (GO:0014002) | activation of cysteine-type endopeptidase activity involved in apo…	nucleus (GO:0005634) | extracellular space (GO:0005615) | extracellular exosome (GO:0070062)	3732.18	5868.51	1595.86
CTSB	id-10004merged_bedopsunion_all3overlap_filterq5_K4m3.bed	NC_040253.1	113900115	113911385	-1789	9526	ENSOARG00000015263	2	104431014	104438581	Ovis aries cathepsin B (CTSB), mRNA.	detected at high to low expression in 504 of 504 tissues	high to low	detected in all, tissue enhanced (alveolar macrophage (TxBF adult female), replicate 1, alveolar macrophage (TxBF adult male), replicate 1, alveolar macrophage (TxBF adult male), replicate 2, alveolar macrophage (TxBF adult male), replicate 3, macrophage LPS time course 0 hrs (TxBF adult female), replicate 1, macrophage LPS time course 0 hrs (TxBF adult female), replicate 2, macrophage LPS time c…	protein binding (GO:0005515) | cysteine-type endopeptidase activity (GO:0004197) | cysteine-type peptidase activity (GO:0008234) | hydrolase activity (GO:0016787) | collagen binding (GO:0005518) | proteoglycan binding (GO:0043394) | peptidase activity (GO	viral entry into host cell (GO:0046718) | epithelial cell differentiation (GO:0030855) | decidualization (GO:0046697) | collagen catabolic process (GO:0030574) | proteolysis involved in cellular protein catabolic process (GO:0051603) | cellular response to thyroid hormone stimulus (GO:0097067) | regulation of catalytic activity (GO:0050790) | proteolysis (GO:0006508)	extracellular space (GO:0005615) | nucleolus (GO:0005730) | perinuclear region of cytoplasm (GO:0048471) | mitochondrion (GO:0005739) | lysosome (GO:0005764) | extracellular exosome (GO:0070062) | intracellular membrane-bounded organelle (GO:0043231)	3659.22	5730.88	1587.56
UBB	id-40474merged_bedopsunion_all3overlap_filterq5_K4m3.bed	NC_040262.1	30042097	30045959	-949	2640	ENSOARG00000004399	11	32806436	32807122	ubiquitin B	detected at high expression in 504 of 504 tissues	high	detected in all	protein binding (GO:0005515)	neuron projection morphogenesis (GO:0048812) | positive regulation of protein monoubiquitination (GO:1902527) | positive regulation of protein ubiquitination (GO:0031398) | mitochondrion transport along microtubule (GO:0047497) | regulation of proteasomal protein catabolic process (GO:0061136) | regulation of mitochondrial membrane potential (GO:0051881) | regulation of neuron death (GO:1901214) …	nucleus (GO:0005634) | extracellular space (GO:0005615) | neuron projection (GO:0043005) | cytoplasm (GO:0005737) | mitochondrion (GO:0005739) | extracellular exosome (GO:0070062) | neuronal cell body (GO:0043025)	3641.98	2687.83	4596.14
RPS28	id-24338merged_bedopsunion_all3overlap_filterq5_K4m3.bed	NC_040256.1	15285498	15286755	648	1438	ENSOARG00000003689	5	14649840	14650640	ribosomal protein S28	detected at high expression in 504 of 504 tissues	high	detected in all, tissue enhanced (lung (TxBF adult female), replicate 3)	protein binding (GO:0005515) | poly(A) RNA binding (GO:0044822) | structural constituent of ribosome (GO:0003735)	translation (GO:0006412) | ribosomal small subunit biogenesis (GO:0042274) | ribosome biogenesis (GO:0042254) | rRNA processing (GO:0006364)	intracellular (GO:0005622) | small ribosomal subunit (GO:0015935) | cytoplasm (GO:0005737) | ribosome (GO:0005840) | extracellular exosome (GO:0070062) | cytosolic small ribosomal subunit (GO:0022627)	3620.56	2498.27	4742.85
TXN	id-7843merged_bedopsunion_all3overlap_filterq5_K4m3.bed	NC_040253.1	13526168	13527694	-990	1415	ENSOARG00000006916	2	13016557	13028295	thioredoxin	detected at high expression in 504 of 504 tissues	high	detected in all	peptide disulfide oxidoreductase activity (GO:0015037) | protein binding (GO:0005515) | poly(A) RNA binding (GO:0044822) | protein disulfide oxidoreductase activity (GO:0015035)	mitotic nuclear division (GO:0007067) | glycerol ether metabolic process (GO:0006662) | regulation of transcription, DNA-templated (GO:0006355) | positive regulation of peptidyl-serine phosphorylation (GO:0033138) | cell redox homeostasis (GO:0045454) | negative regulation of transcription from RNA polymerase II promoter (GO:0000122) | negative regulation of protein export from nucleus (GO:004682…	spliceosomal complex (GO:0005681) | nucleus (GO:0005634) | cytosol (GO:0005829) | cytoplasm (GO:0005737) | mitochondrion (GO:0005739) | extracellular exosome (GO:0070062) | extracellular region (GO:0005576)	3411.07	4626.01	2196.14
ACTB	id-67319merged_bedopsunion_all3overlap_filterq5_K4m3.bed	NC_040275.1	39616101	39620232	-1792	2927	ENSOARG00000003021	24	38675524	38677778	actin beta	detected at high to medium expression in 504 of 504 tissues	high to medium	detected in all	identical protein binding (GO:0042802) | protein binding (GO:0005515) | RNA polymerase II distal enhancer sequence-specific DNA binding (GO:0000980) | nitric-oxide synthase binding (GO:0050998) | nucleosomal DNA binding (GO:0031492) | kinesin binding (GO:	ATP-dependent chromatin remodeling (GO:0043044) | substantia nigra development (GO:0021762) | retina homeostasis (GO:0001895) | platelet aggregation (GO:0070527)	protein complex (GO:0043234) | cortical cytoskeleton (GO:0030863) | extracellular space (GO:0005615) | membrane (GO:0016020) | MLL5-L complex (GO:0070688) | plasma membrane (GO:0005886) | extracellular exosome (GO:0070062) | myelin sheath (GO:0043209) | blood microparticle (GO:0072562) | cytoplasmic ribonucleoprotein granule (GO:0036464) | NuA4 histone acetyltransferase complex (GO:0035267) | int…	3271.8	3269.55	3274.04
S100A9	id-2932merged_bedopsunion_all3overlap_filterq5_K4m3.bed	NC_040252.1	109828956	109832474	985	2080	ENSOARG00000000417	1	102297137	102299291	S100 calcium binding protein A9	detected at high to low expression in 440 of 504 tissues	high to low	tissue enhanced (alveolar macrophage (TxBF adult male), replicate 3, macrophage LPS time course 24 hrs (TxBF adult female), replicate 1, macrophage LPS time course 24 hrs (TxBF adult female), replicate 2, macrophage LPS time course 24 hrs (TxBF adult male), replicate 1, macrophage LPS time course 24 hrs (TxBF adult male), replicate 3, omasum (TxBF adult female), replicate 2, omasum (TxBF adult fe…	arachidonic acid binding (GO:0050544) | protein binding (GO:0005515) | calcium ion binding (GO:0005509) | metal ion binding (GO:0046872) | microtubule binding (GO:0008017) | Toll-like receptor 4 binding (GO:0035662) | RAGE receptor binding (GO:0050786) |	actin cytoskeleton reorganization (GO:0031532) | neutrophil aggregation (GO:0070488) | positive regulation of peptide secretion (GO:0002793) | regulation of translation (GO:0006417) | regulation of integrin biosynthetic process (GO:0045113) | leukocyte migration involved in inflammatory response (GO:0002523) | neutrophil chemotaxis (GO:0030593) | autophagy (GO:0006914) | regulation of inflammator…	nucleus (GO:0005634) | extracellular space (GO:0005615) | extracellular exosome (GO:0070062)	3246.21	4780.29	1712.12
S100A4	id-2950merged_bedopsunion_all3overlap_filterq5_K4m3.bed	NC_040252.1	110157257	110159638	1213	2878	ENSOARG00000000641	1	102575035	102577340	S100 calcium binding protein A4	detected at high to low expression in 499 of 504 tissues	high to low	tissue enhanced (alveolar macrophage (TxBF adult male), replicate 1, alveolar macrophage (TxBF adult male), replicate 3, alveolar macrophage (Texel adult male), replicate 1, aortic valve (TxBF adult female), replicate 2, aortic valve (TxBF adult male), replicate 1, aortic valve (TxBF adult male), replicate 2, embryonic fibroblast (TxBF embryo female), replicate 1, left atrioventricular valve (TxB…	identical protein binding (GO:0042802) | protein binding (GO:0005515) | calcium ion binding (GO:0005509) | metal ion binding (GO:0046872) | poly(A) RNA binding (GO:0044822) | RAGE receptor binding (GO:0050786)	positive regulation of I-kappaB kinase/NF-kappaB signaling (GO:0043123)	nucleus (GO:0005634) | extracellular space (GO:0005615) | perinuclear region of cytoplasm (GO:0048471) | extracellular exosome (GO:0070062)	3224.57	1717.46	4731.67
MMP12	id-49707merged_bedopsunion_all3overlap_filterq5_K4m3.bed	NC_040266.1	6004317	6010092	1562	2776	ENSOARG00000004930	15	5352875	5362227	matrix metallopeptidase 12	detected at high to low expression in 92 of 504 tissues	high to low	tissue enhanced (alveolar macrophage (TxBF adult female), replicate 1, macrophage LPS time course 24 hrs (TxBF adult female), replicate 2, macrophage LPS time course 7 hrs (TxBF adult female), replicate 2)	calcium ion binding (GO:0005509) | metal ion binding (GO:0046872) | hydrolase activity (GO:0016787) | peptidase activity (GO:0008233) | metalloendopeptidase activity (GO:0004222) | zinc ion binding (GO:0008270) | metallopeptidase activity (GO:0008237)	wound healing (GO:0042060) | wound healing, spreading of epidermal cells (GO:0035313) | positive regulation of epithelial cell proliferation involved in wound healing (GO:0060054) | proteolysis (GO:0006508)	extracellular matrix (GO:0031012)	3209.24	6185.63	232.855
S100A11	id-2913merged_bedopsunion_all3overlap_filterq5_K4m3.bed	NC_040252.1	107847950	107853701	1313	9214	ENSOARG00000021079	1	100903646	100905119	S100 calcium binding protein A11	detected at high to low expression in 504 of 504 tissues	high to low	detected in all, tissue enhanced (embryonic fibroblast (TxBF embryo female), replicate 1, macrophage LPS time course 2 hrs (TxBF adult female), replicate 1, macrophage LPS time course 2 hrs (TxBF adult female), replicate 2, macrophage LPS time course 2 hrs (TxBF adult female), replicate 3, macrophage LPS time course 2 hrs (TxBF adult male), replicate 1, macrophage LPS time course 2 hrs (TxBF adul…	protein binding (GO:0005515) | calcium ion binding (GO:0005509) | protein homodimerization activity (GO:0042803) | S100 protein binding (GO:0044548) | metal ion binding (GO:0046872) | calcium-dependent protein binding (GO:0048306)	regulation of cell proliferation (GO:0042127)	nucleus (GO:0005634) | extracellular space (GO:0005615) | cytoplasm (GO:0005737) | ruffle (GO:0001726) | extracellular exosome (GO:0070062)	3034.59	2908.48	3160.69
FABP4	id-35941merged_bedopsunion_all3overlap_filterq5_K4m3.bed	NC_040260.1	62826822	62831860	968	2035	ENSOARG00000009344	9	57536525	57541042	fatty acid binding protein 4	detected at high to low expression in 416 of 504 tissues	high to low	tissue enhanced (abomasum (TxBF lamb/newborn male), replicate 1, alveolar macrophage (TxBF adult male), replicate 1, alveolar macrophage (TxBF adult male), replicate 2, alveolar macrophage (TxBF adult male), replicate 3, omasum (TxBF adult male), replicate 2, omentum (Texel adult female), replicate 1, omentum (Texel adult male), replicate 1, omentum (Texel lamb/6-10 months female), replicate 1, r…	lipid binding (GO:0008289) | transporter activity (GO:0005215)	negative regulation of protein kinase activity (GO:0006469) | white fat cell differentiation (GO:0050872) | positive regulation of inflammatory response (GO:0050729) | cellular response to lithium ion (GO:0071285) | transport (GO:0006810) | cytokine production (GO:0001816) | cholesterol homeostasis (GO:0042632) | brown fat cell differentiation (GO:0050873) | negative regulation of transcription, …	cytoplasm (GO:0005737) | extracellular exosome (GO:0070062)	2844.75	4938.31	751.189
SRGN	id-68088merged_bedopsunion_all3overlap_filterq5_K4m3.bed	NC_040276.1	26399455	26407047	1850	8964	ENSOARG00000005322	25	25281233	25295563	serglycin	detected at high to low expression in 500 of 504 tissues	high to low	tissue enhanced (alveolar macrophage (TxBF adult female), replicate 1, alveolar macrophage (TxBF adult male), replicate 1, alveolar macrophage (TxBF adult male), replicate 2, alveolar macrophage (TxBF adult male), replicate 3, macrophage LPS time course 0 hrs (TxBF adult female), replicate 1, macrophage LPS time course 0 hrs (TxBF adult female), replicate 2, macrophage LPS time course 0 hrs (TxBF…	protein binding (GO:0005515)	T cell secretory granule organization (GO:0033371) | mast cell secretory granule organization (GO:0033364) | protein processing (GO:0016485) | maintenance of granzyme B location in T cell secretory granule (GO:0033382) | negative regulation of bone mineralization (GO:0030502) | granzyme-mediated apoptotic signaling pathway (GO:0008626) | negative regulation of cytokine secretion (GO:0050710) | ma…	extracellular space (GO:0005615) | Golgi apparatus (GO:0005794) | mast cell granule (GO:0042629)	2651.44	3613.85	1689.03
RPS18	id-59274merged_bedopsunion_all3overlap_filterq5_K4m3.bed	NC_040271.1	9148703	9150470	899	2649	ENSOARG00000009101	20	7544827	7548988	ribosomal protein S18	detected at high expression in 504 of 504 tissues	high	detected in all	RNA binding (GO:0003723) | nucleic acid binding (GO:0003676) | structural constituent of ribosome (GO:0003735)	translation (GO:0006412)	intracellular (GO:0005622) | intracellular ribonucleoprotein complex (GO:0030529) | ribosome (GO:0005840)	2600.35	1811.99	3388.72
MMP9	id-46743merged_bedopsunion_all3overlap_filterq5_K4m3.bed	NC_040264.1	78110174	78113032	361	859	ENSOARG00000007908	13	74286196	74293399	matrix metallopeptidase 9	detected at high to low expression in 335 of 504 tissues	high to low	tissue enhanced (alveolar macrophage (TxBF adult female), replicate 1, alveolar macrophage (TxBF adult male), replicate 2, macrophage LPS time course 2 hrs (TxBF adult female), replicate 1, macrophage LPS time course 2 hrs (TxBF adult female), replicate 2, macrophage LPS time course 2 hrs (TxBF adult female), replicate 3, macrophage LPS time course 2 hrs (TxBF adult male), replicate 2, macrophage…	identical protein binding (GO:0042802) | protein binding (GO:0005515) | endopeptidase activity (GO:0004175) | metal ion binding (GO:0046872) | hydrolase activity (GO:0016787) | serine-type endopeptidase activity (GO:0004252) | metalloendopeptidase activit	embryo implantation (GO:0007566) | collagen catabolic process (GO:0030574) | positive regulation of epidermal growth factor receptor signaling pathway (GO:0045742) | endodermal cell differentiation (GO:0035987) | ossification (GO:0001503) | positive regulation of DNA binding (GO:0043388) | negative regulation of apoptotic process (GO:0043066) | positive regulation of apoptotic process (GO:0043065…	extracellular space (GO:0005615) | extracellular matrix (GO:0031012) | extracellular exosome (GO:0070062)	2585.32	5161.37	9.28
CTSZ	id-46002merged_bedopsunion_all3overlap_filterq5_K4m3.bed	NC_040264.1	59729456	59733171	1868	2738	ENSOARG00000016127	13	56692920	56701603	cathepsin Z	detected at high to low expression in 504 of 504 tissues	high to low	detected in all, tissue enhanced (alveolar macrophage (TxBF adult female), replicate 1, alveolar macrophage (TxBF adult male), replicate 2, alveolar macrophage (TxBF adult male), replicate 3, macrophage LPS time course 0 hrs (TxBF adult female), replicate 1, macrophage LPS time course 0 hrs (TxBF adult female), replicate 2, macrophage LPS time course 0 hrs (TxBF adult female), replicate 3, macrop…	protein binding (GO:0005515) | cysteine-type peptidase activity (GO:0008234)	epithelial tube branching involved in lung morphogenesis (GO:0060441) | proteolysis (GO:0006508)	extracellular space (GO:0005615) | endoplasmic reticulum (GO:0005783) | extracellular exosome (GO:0070062) | intracellular membrane-bounded organelle (GO:0043231)	2544.27	2562.23	2526.31
CFL1	id-62358merged_bedopsunion_all3overlap_filterq5_K4m3.bed	NC_040272.1	45760023	45762114	1409	1556	ENSOARG00000018107	21	43277409	43278376	cofilin-1	detected at high to medium expression in 504 of 504 tissues	high to medium	detected in all	actin binding (GO:0003779) | protein binding (GO:0005515)	regulation of cell morphogenesis (GO:0022604) | positive regulation by host of viral process (GO:0044794) | regulation of dendritic spine morphogenesis (GO:0061001) | response to virus (GO:0009615) | cytoskeleton organization (GO:0007010) | actin filament depolymerization (GO:0030042)	intracellular (GO:0005622) | extracellular space (GO:0005615) | focal adhesion (GO:0005925) | actin cytoskeleton (GO:0015629) | cytoplasm (GO:0005737) | membrane (GO:0016020) | vesicle (GO:0031982) | extracellular exosome (GO:0070062)	2368.97	2289.88	2448.07
RPS21	id-45930merged_bedopsunion_all3overlap_filterq5_K4m3.bed	NC_040264.1	57223262	57224213	-577	1170	ENSOARG00000013126	13	54178685	54179573	ribosomal protein S21	detected at high expression in 504 of 504 tissues	high	detected in all, tissue enhanced (lung (TxBF adult female), replicate 3)	protein N-terminus binding (GO:0047485) | poly(A) RNA binding (GO:0044822) | structural constituent of ribosome (GO:0003735)	translation (GO:0006412)	intracellular (GO:0005622) | small ribosomal subunit (GO:0015935) | intracellular ribonucleoprotein complex (GO:0030529) | cytoplasm (GO:0005737) | ribosome (GO:0005840) | cytosolic small ribosomal subunit (GO:0022627)	2240.4	1760.59	2720.2
PRDX1	id-770merged_bedopsunion_all3overlap_filterq5_K4m3.bed	NC_040252.1	20806222	20809435	150	4594	ENSOARG00000001702	1	19912292	19922232	peroxiredoxin 1	detected at high to medium expression in 504 of 504 tissues	high to medium	detected in all, tissue enhanced (alveolar macrophage (TxBF adult female), replicate 1, alveolar macrophage (TxBF adult male), replicate 3, macrophage LPS time course 0 hrs (TxBF adult male), replicate 1, macrophage LPS time course 0 hrs (TxBF adult male), replicate 3, macrophage LPS time course 7 hrs (TxBF adult male), replicate 1, MDM (TxBF adult male), replicate 3)	peroxidase activity (GO:0004601) | protein binding (GO:0005515) | thioredoxin peroxidase activity (GO:0008379) | antioxidant activity (GO:0016209) | peroxiredoxin activity (GO:0051920) | identical protein binding (GO:0042802) | poly(A) RNA binding (GO:004	natural killer cell mediated cytotoxicity (GO:0042267) | response to reactive oxygen species (GO:0000302) | hydrogen peroxide catabolic process (GO:0042744) | regulation of NF-kappaB import into nucleus (GO:0042345) | removal of superoxide radicals (GO:0019430) | regulation of stress-activated MAPK cascade (GO:0032872) | retina homeostasis (GO:0001895) | erythrocyte homeostasis (GO:0034101) | res…	myelin sheath (GO:0043209) | nucleus (GO:0005634) | extracellular space (GO:0005615) | cytoplasm (GO:0005737) | mitochondrion (GO:0005739) | extracellular exosome (GO:0070062)	1990.16	3284.39	695.935
PSAP	id-68196merged_bedopsunion_all3overlap_filterq5_K4m3.bed	NC_040276.1	29067861	29068736	-1833	203	ENSOARG00000006957	25	27821576	27854699	prosaposin	detected at high to medium expression in 504 of 504 tissues	high to medium	detected in all, tissue enhanced (macrophage LPS time course 0 hrs (TxBF adult female), replicate 1, macrophage LPS time course 0 hrs (TxBF adult male), replicate 2, macrophage LPS time course 0 hrs (TxBF adult male), replicate 3, macrophage LPS time course 2 hrs (TxBF adult female), replicate 1, macrophage LPS time course 2 hrs (TxBF adult female), replicate 2, macrophage LPS time course 2 hrs (…	protein binding (GO:0005515) | G-protein coupled receptor binding (GO:0001664)	epithelial cell differentiation involved in prostate gland development (GO:0060742) | prostate gland growth (GO:0060736) | cellular response to organic substance (GO:0071310) | developmental growth (GO:0048589) | regulation of lipid metabolic process (GO:0019216) | lipid metabolic process (GO:0006629) | regulation of MAPK cascade (GO:0043408) | sphingolipid metabolic process (GO:0006665) | positi…	extracellular space (GO:0005615) | lysosome (GO:0005764) | mitochondrion (GO:0005739) | extracellular exosome (GO:0070062)	1870.46	1443.23	2297.68
ASRGL1	id-62112merged_bedopsunion_all3overlap_filterq5_K4m3.bed	NC_040272.1	42611599	42617172	996	5090	ENSOARG00000014809	21	40135478	40156395	asparaginase like 1	detected at high to low expression in 504 of 504 tissues	high to low	detected in all, tissue enhanced (alveolar macrophage (TxBF adult female), replicate 1, alveolar macrophage (TxBF adult male), replicate 1, alveolar macrophage (TxBF adult male), replicate 2, alveolar macrophage (TxBF adult male), replicate 3, alveolar macrophage (Texel adult female), replicate 1, alveolar macrophage (Texel adult male), replicate 1, macrophage LPS time course 0 hrs (TxBF adult fe…	beta-aspartyl-peptidase activity (GO:0008798) | hydrolase activity (GO:0016787) | asparaginase activity (GO:0004067)	metabolic process (GO:0008152) | asparagine catabolic process via L-aspartate (GO:0033345)	nucleus (GO:0005634)	1832.63	1525.45	2139.81
LAPTM5	id-12788merged_bedopsunion_all3overlap_filterq5_K4m3.bed	NC_040253.1	252227195	252227634	-1253	58	ENSOARG00000002094	2	235651611	235678270	lysosomal protein transmembrane 5	detected at high to low expression in 501 of 504 tissues	high to low	tissue enhanced (alveolar macrophage (TxBF adult male), replicate 2, alveolar macrophage (Texel adult female), replicate 1, alveolar macrophage (Texel adult male), replicate 1, macrophage LPS time course 0 hrs (TxBF adult female), replicate 1, macrophage LPS time course 0 hrs (TxBF adult male), replicate 1, macrophage LPS time course 0 hrs (TxBF adult male), replicate 2, macrophage LPS time cours…	protein binding (GO:0005515)	transport (GO:0006810)	integral component of membrane (GO:0016021) | lysosomal membrane (GO:0005765) | integral component of plasma membrane (GO:0005887)	1787.57	1102.34	2472.81
OAZ1	id-24657merged_bedopsunion_all3overlap_filterq5_K4m3.bed	NC_040256.1	19769666	19772292	1211	1899	ENSOARG00000014083	5	18847027	18848494	ornithine decarboxylase antizyme 1	detected at high expression in 504 of 504 tissues	high	detected in all	protein binding (GO:0005515) | enzyme inhibitor activity (GO:0004857) | ornithine decarboxylase inhibitor activity (GO:0008073)	polyamine metabolic process (GO:0006595) | negative regulation of catalytic activity (GO:0043086) | positive regulation of intracellular protein transport (GO:0090316) | positive regulation of protein catabolic process (GO:0045732) | negative regulation of polyamine transmembrane transport (GO:1902268)	cytosol (GO:0005829)	1702.97	1687.49	1718.44
RPS17	id-55859merged_bedopsunion_all3overlap_filterq5_K4m3.bed	NC_040269.1	20261901	20263998	308	2956	ENSOARG00000013571	18	21944717	21947821	40S ribosomal protein S17	detected at high expression in 504 of 504 tissues	high	detected in all	structural constituent of ribosome (GO:0003735)	translation (GO:0006412)	intracellular (GO:0005622) | ribosome (GO:0005840)	1666.48	1120.43	2212.54
RPS19	id-48696merged_bedopsunion_all3overlap_filterq5_K4m3.bed	NC_040265.1	54530539	54532856	43	2465	ENSOARG00000008365	14	50414657	50422495	ribosomal protein S19	detected at high expression in 504 of 504 tissues	high	detected in all	protein binding (GO:0005515) | fibroblast growth factor binding (GO:0017134) | protein homodimerization activity (GO:0042803) | poly(A) RNA binding (GO:0044822) | protein kinase binding (GO:0019901) | structural constituent of ribosome (GO:0003735)	ribosomal small subunit assembly (GO:0000028) | negative regulation of respiratory burst involved in inflammatory response (GO:0060266) | erythrocyte differentiation (GO:0030218) | rRNA processing (GO:0006364) | protein tetramerization (GO:0051262) | monocyte chemotaxis (GO:0002548) | maturation of SSU-rRNA (GO:0030490) | positive regulation of respiratory burst involved in inflammatory response …	nucleolus (GO:0005730) | membrane (GO:0016020) | ribosome (GO:0005840) | extracellular exosome (GO:0070062) | intracellular (GO:0005622) | focal adhesion (GO:0005925) | cytosol (GO:0005829) | cytoplasm (GO:0005737) | cytosolic small ribosomal subunit (GO:0022627)	1599.58	1304.44	1894.71
NOP10	id-30015merged_bedopsunion_all3overlap_filterq5_K4m3.bed	NC_040258.1	28003053	28006158	1503	3810	ENSOARG00000019881	7	25283680	25284429	NOP10 ribonucleoprotein	detected at high expression in 504 of 504 tissues	high	detected in all, tissue enhanced (alveolar macrophage (TxBF adult male), replicate 1, alveolar macrophage (TxBF adult male), replicate 2, alveolar macrophage (TxBF adult male), replicate 3, macrophage LPS time course 24 hrs (TxBF adult female), replicate 1, MDM (TxBF adult female), replicate 1, MDM (TxBF adult male), replicate 1, MDM (TxBF adult male), replicate 3)	box H/ACA snoRNA binding (GO:0034513) | protein binding (GO:0005515) | snoRNA binding (GO:0030515) | telomerase RNA binding (GO:0070034)	pseudouridine synthesis (GO:0001522) | ribosome biogenesis (GO:0042254) | positive regulation of telomerase RNA localization to Cajal body (GO:1904874)	box H/ACA RNP complex (GO:0072588) | nucleus (GO:0005634) | telomerase holoenzyme complex (GO:0005697) | box H/ACA snoRNP complex (GO:0031429) | box H/ACA telomerase RNP complex (GO:0090661)	1544.48	1489.96	1599
MYL6	id-18599merged_bedopsunion_all3overlap_filterq5_K4m3.bed	NC_040254.1	175009953	175013825	36	7863	ENSOARG00000010069	3	163096468	163101729	myosin light chain 6	detected at high expression in 504 of 504 tissues	high	detected in all, tissue enhanced (reticulum (TxBF adult female), replicate 2, rumen (TxBF adult male), replicate 3, rumen (TxBF lamb/8 weeks female), replicate 1, rumen (TxBF lamb/8 weeks male), replicate 2)	protein binding (GO:0005515) | calcium ion binding (GO:0005509) | structural constituent of muscle (GO:0008307)	unknown	unconventional myosin complex (GO:0016461) | membrane (GO:0016020) | vesicle (GO:0031982) | extracellular exosome (GO:0070062) | brush border (GO:0005903)	1513.54	933.476	2093.6
BCL2L15	id-2445merged_bedopsunion_all3overlap_filterq5_K4m3.bed	NC_040252.1	96015521	96019528	1151	5946	ENSOARG00000019924	1	90335281	90339845	BCL2 like 15	detected at high to low expression in 488 of 504 tissues	high to low	tissue enhanced (alveolar macrophage (TxBF adult female), replicate 1, alveolar macrophage (TxBF adult male), replicate 1, alveolar macrophage (TxBF adult male), replicate 2, alveolar macrophage (TxBF adult male), replicate 3, alveolar macrophage (Texel adult female), replicate 1, alveolar macrophage (Texel adult male), replicate 1, caecum (TxBF lamb/8 weeks male), replicate 2, duodenum (TxBF lam…	protein binding (GO:0005515)	unknown	nucleus (GO:0005634) | cytosol (GO:0005829)	1481.48	1186.2	1776.76
FCER1G	id-3477merged_bedopsunion_all3overlap_filterq5_K4m3.bed	NC_040252.1	119723953	119727364	1031	6189	ENSOARG00000009800	1	110756453	110759295	Fc fragment of IgE receptor Ig	detected at high to low expression in 502 of 504 tissues	high to low	tissue enhanced (alveolar macrophage (TxBF adult female), replicate 1, alveolar macrophage (TxBF adult male), replicate 1, alveolar macrophage (TxBF adult male), replicate 2, alveolar macrophage (TxBF adult male), replicate 3, macrophage LPS time course 2 hrs (TxBF adult female), replicate 1, macrophage LPS time course 2 hrs (TxBF adult female), replicate 2, macrophage LPS time course 2 hrs (TxBF…	IgE binding (GO:0019863) | protein binding (GO:0005515) | transmembrane signaling receptor activity (GO:0004888) | IgE receptor activity (GO:0019767) | IgG binding (GO:0019864)	neutrophil activation involved in immune response (GO:0002283) | T cell differentiation involved in immune response (GO:0002292) | regulation of immune response (GO:0050776) | positive regulation of type I hypersensitivity (GO:0001812) | integrin-mediated signaling pathway (GO:0007229) | positive regulation of interleukin-10 production (GO:0032733) | positive regulation of mast cell cytokine prod…	external side of plasma membrane (GO:0009897) | Fc-epsilon receptor I complex (GO:0032998) | cell surface (GO:0009986) | plasma membrane (GO:0005886) | membrane (GO:0016020) | integral component of plasma membrane (GO:0005887)	1476.44	1613.46	1339.43
CTSL	id-8337merged_bedopsunion_all3overlap_filterq5_K4m3.bed	NC_040253.1	33622184	33627568	1740	5353	ENSOARG00000008683	2	31785406	31790389	cathepsin L	detected at high to low expression in 418 of 504 tissues	high to low	tissue enhanced (alveolar macrophage (TxBF adult female), replicate 1, alveolar macrophage (TxBF adult male), replicate 1, alveolar macrophage (TxBF adult male), replicate 2, alveolar macrophage (TxBF adult male), replicate 3, alveolar macrophage (Texel adult female), replicate 1, alveolar macrophage (Texel adult male), replicate 1, kidney medulla (TxBF adult male), replicate 3, macrophage LPS ti…	cysteine-type peptidase activity (GO:0008234) | hydrolase activity (GO:0016787) | peptidase activity (GO:0008233)	proteolysis (GO:0006508)	unknown	1394.74	999.5	1789.97
NUPR1	id-66615merged_bedopsunion_all3overlap_filterq5_K4m3.bed	NC_040275.1	26614851	26617944	1630	3905	ENSOARG00000003184	24	26091081	26091741	nuclear protein 1, transcriptional regulator	detected at high to low expression in 504 of 504 tissues	high to low	detected in all, tissue enhanced (kidney medulla (TxBF adult male), replicate 1, kidney medulla (TxBF adult male), replicate 3, kidney medulla (Texel adult female), replicate 1, kidney medulla (Texel adult male), replicate 1, kidney medulla (Texel lamb/6-10 months female), replicate 1)	chromatin binding (GO:0003682)	protein complex assembly (GO:0006461) | positive regulation of protein modification process (GO:0031401) | cell growth (GO:0016049) | skeletal muscle cell differentiation (GO:0035914) | positive regulation of apoptotic process (GO:0043065) | response to toxic substance (GO:0009636) | intrinsic apoptotic signaling pathway in response to DNA damage by p53 class mediator (GO:0042771) | acute inflamm…	nucleus (GO:0005634) | cytoplasm (GO:0005737)	1381.63	1122.77	1640.49
EIF1	id-39868merged_bedopsunion_all3overlap_filterq5_K4m3.bed	NC_040262.1	21227649	21230277	501	1563	ENSOARG00000017410	11	41390956	41392541	eukaryotic translation initiation factor 1	detected at high expression in 504 of 504 tissues	high	detected in all	translation initiation factor activity (GO:0003743) | poly(A) RNA binding (GO:0044822)	translational initiation (GO:0006413) | dosage compensation by inactivation of X chromosome (GO:0009048) | regulation of translational initiation (GO:0006446)	nucleus (GO:0005634) | cytoplasm (GO:0005737)	1343.53	1201.14	1485.92
SAT1	id-70042merged_bedopsunion_all3overlap_filterq5_K4m3.bed	NC_040278.1	23467822	23471432	1716	1644	ENSOARG00000016798	X	21149594	21152140	spermidine/spermine N1-acetyltransferase 1	detected at high to medium expression in 504 of 504 tissues	high to medium	detected in all, tissue enhanced (kidney cortex (Texel adult male), replicate 1, macrophage LPS time course 0 hrs (TxBF adult male), replicate 2)	protein binding (GO:0005515) | N-acetyltransferase activity (GO:0008080)	metabolic process (GO:0008152) | regulation of cell proliferation (GO:0042127) | angiogenesis (GO:0001525)	intracellular (GO:0005622)	1337.78	920.361	1755.19
MS4A8	id-62005merged_bedopsunion_all3overlap_filterq5_K4m3.bed	NC_040272.1	38091440	38099435	1549	7857	ENSOARG00000015349	21	36240528	36258095	membrane spanning 4-domains A8	detected at high to low expression in 373 of 504 tissues	high to low	tissue enhanced (alveolar macrophage (Texel adult female), replicate 1, alveolar macrophage (Texel adult male), replicate 1)	unknown	unknown	integral component of membrane (GO:0016021)	1334.17	120.883	2547.46
UBA52	id-23723merged_bedopsunion_all3overlap_filterq5_K4m3.bed	NC_040256.1	4657458	4659481	197	1953	ENSOARG00000011540	5	4381459	4382819	ubiquitin A-52 residue ribosomal protein fusion product 1	detected at high expression in 504 of 504 tissues	high	detected in all	protein binding (GO:0005515) | structural constituent of ribosome (GO:0003735)	translation (GO:0006412)	myelin sheath (GO:0043209) | intracellular (GO:0005622) | nucleus (GO:0005634) | intracellular ribonucleoprotein complex (GO:0030529) | cytoplasm (GO:0005737) | ribosome (GO:0005840)	1257.42	1003.05	1511.79
RPL29	id-58418merged_bedopsunion_all3overlap_filterq5_K4m3.bed	NC_040270.1	50903279	50905383	190	3384	ENSOARG00000006456	19	48912278	48913928	ribosomal protein L29	detected at high expression in 504 of 504 tissues	high	detected in all	poly(A) RNA binding (GO:0044822) | structural constituent of ribosome (GO:0003735)	translation (GO:0006412)	cytosolic large ribosomal subunit (GO:0022625) | intracellular (GO:0005622) | membrane (GO:0016020) | ribosome (GO:0005840)	1235.77	785.912	1685.62
PTMA	id-12621merged_bedopsunion_all3overlap_filterq5_K4m3.bed	NC_040253.1	249036977	249038187	-741	784	ENSOARG00000020723	2	232491778	232495973	prothymosin, alpha	detected at high expression in 504 of 504 tissues	high	detected in all	protein binding (GO:0005515) | histone binding (GO:0042393)	histone exchange (GO:0043486)	cytoplasm (GO:0005737) | nucleoplasm (GO:0005654) | extracellular exosome (GO:0070062)	1234.67	960.486	1508.85
RPL11	id-13196merged_bedopsunion_all3overlap_filterq5_K4m3.bed	NC_040253.1	258728565	258730439	602	1193	ENSOARG00000007306	2	242082527	242085453	ribosomal protein L11	detected at high expression in 504 of 504 tissues	high	detected in all	protein binding (GO:0005515) | poly(A) RNA binding (GO:0044822) | structural constituent of ribosome (GO:0003735)	protein targeting (GO:0006605) | translation (GO:0006412) | rRNA processing (GO:0006364) | ribosomal large subunit biogenesis (GO:0042273)	cytosolic large ribosomal subunit (GO:0022625) | nucleolus (GO:0005730) | membrane (GO:0016020) | ribosome (GO:0005840) | extracellular exosome (GO:0070062) | intracellular (GO:0005622) | intracellular ribonucleoprotein complex (GO:0030529) | cytoplasm (GO:0005737)	1233.35	931.307	1535.39
SEC61G	id-57206merged_bedopsunion_all3overlap_filterq5_K4m3.bed	NC_040270.1	1593747	1596142	-1267	3526	ENSOARG00000011378	14	49457592	49457795	Sec61 translocon gamma subunit	detected at high expression in 504 of 504 tissues	high	detected in all	protein binding (GO:0005515) | P-P-bond-hydrolysis-driven protein transmembrane transporter activity (GO:0015450)	protein targeting (GO:0006605) | protein transport (GO:0015031) | intracellular protein transport (GO:0006886) | protein transmembrane transport (GO:0071806)	intracellular (GO:0005622) | membrane (GO:0016020)	1223.88	1527.72	920.043
IFI6	id-12900merged_bedopsunion_all3overlap_filterq5_K4m3.bed	NC_040253.1	255170332	255172609	557	2411	ENSOARG00000003341	2	238537980	238539929	interferon alpha inducible protein 6	detected at high to low expression in 501 of 504 tissues	high to low	tissue enhanced (alveolar macrophage (Texel adult female), replicate 1, alveolar macrophage (Texel adult male), replicate 1, caruncle (TxBF adult female), replicate 2, caruncle 23 (TxBF adult female), replicate 1, caruncle 23 (TxBF adult female), replicate 2, cervix (Texel adult female), replicate 1, corpus luteum (Texel adult female), replicate 1, macrophage LPS time course 7 hrs (TxBF adult mal…	protein binding (GO:0005515)	negative regulation of cysteine-type endopeptidase activity involved in apoptotic process (GO:0043154) | negative regulation of mitochondrial depolarization (GO:0051902) | release of cytochrome c from mitochondria (GO:0001836) | negative regulation of extrinsic apoptotic signaling pathway in absence of ligand (GO:2001240)	integral component of membrane (GO:0016021) | mitochondrion (GO:0005739)	1206.38	387.368	2025.4
RPS23	id-26334merged_bedopsunion_all3overlap_filterq5_K4m3.bed	NC_040256.1	86085264	86087558	524	3332	ENSOARG00000015502	5	79515550	79517316	ribosomal protein S23	detected at high expression in 504 of 504 tissues	high	detected in all	structural constituent of ribosome (GO:0003735)	translation (GO:0006412)	intracellular (GO:0005622) | small ribosomal subunit (GO:0015935) | intracellular ribonucleoprotein complex (GO:0030529) | ribosome (GO:0005840)	1191.29	1039.03	1343.56
LGALS1	id-20289merged_bedopsunion_all3overlap_filterq5_K4m3.bed	NC_040254.1	230350084	230354194	448	5490	ENSOARG00000013956	3	213501954	213503025	galectin 1	detected at high to low expression in 504 of 504 tissues	high to low	detected in all, tissue enhanced (embryonic fibroblast (TxBF embryo female), replicate 1, macrophage LPS time course 0 hrs (TxBF adult female), replicate 1, macrophage LPS time course 0 hrs (TxBF adult female), replicate 2, macrophage LPS time course 0 hrs (TxBF adult female), replicate 3, macrophage LPS time course 0 hrs (TxBF adult male), replicate 1, macrophage LPS time course 0 hrs (TxBF adul…	protein binding (GO:0005515) | galactoside binding (GO:0016936) | poly(A) RNA binding (GO:0044822) | carbohydrate binding (GO:0030246) | signal transducer activity (GO:0004871)	T cell costimulation (GO:0031295) | plasma cell differentiation (GO:0002317) | positive regulation of viral entry into host cell (GO:0046598) | myoblast differentiation (GO:0045445) | positive regulation of I-kappaB kinase/NF-kappaB signaling (GO:0043123)	intracellular (GO:0005622) | extracellular space (GO:0005615) | extracellular matrix (GO:0031012) | extracellular exosome (GO:0070062)	1138.02	667.087	1608.95
HSPA1A	id-60140merged_bedopsunion_all3overlap_filterq5_K4m3.bed	NC_040271.1	29349079	29350984	-845	2273	ENSOARG00000008817	20	26660385	26662316	heat shock 70 kDa protein 1A/1B	detected at high to low expression in 504 of 504 tissues	high to low	detected in all, tissue enhanced (alveolar macrophage (Texel adult female), replicate 1, aortic valve (TxBF adult female), replicate 1, aortic valve (TxBF adult male), replicate 2, colon distal (TxBF adult male), replicate 2, left atrioventricular valve (TxBF adult female), replicate 1, left auricle (TxBF adult male), replicate 2, lung (Texel lamb/6-10 months female), replicate 1, rectum (TxBF ad…	protein binding involved in protein folding (GO:0044183) | protein binding (GO:0005515) | ATPase activity, coupled (GO:0042623) | C3HC4-type RING finger domain binding (GO:0055131) | receptor binding (GO:0005102) | heat shock protein binding (GO:0031072)	positive regulation of NF-kappaB transcription factor activity (GO:0051092) | negative regulation of inclusion body assembly (GO:0090084) | cellular response to heat (GO:0034605) | positive regulation of tumor necrosis factor-mediated signaling pathway (GO:1903265) | negative regulation of cell death (GO:0060548) | positive regulation of interleukin-8 production (GO:0032757) | negative regulation…	ubiquitin ligase complex (GO:0000151) | centriole (GO:0005814) | blood microparticle (GO:0072562) | focal adhesion (GO:0005925) | cytosol (GO:0005829) | inclusion body (GO:0016234) | cytoplasm (GO:0005737) | perinuclear region of cytoplasm (GO:0048471)	1125.14	15.915	2234.36
CD81	id-62631merged_bedopsunion_all3overlap_filterq5_K4m3.bed	NC_040272.1	51051703	51057258	1736	3548	ENSOARG00000003182	21	48425698	48433056	Ovis aries CD81 molecule (CD81), mRNA.	detected at high to low expression in 504 of 504 tissues	high to low	detected in all	protein binding (GO:0005515) | transferrin receptor binding (GO:1990459) | MHC class II protein complex binding (GO:0023026)	regulation of protein stability (GO:0031647) | positive regulation of protein catabolic process in the vacuole (GO:1904352) | receptor internalization (GO:0031623) | protein localization (GO:0008104) | positive regulation of B cell proliferation (GO:0030890) | positive regulation of transcription from RNA polymerase II promoter (GO:0045944) | regulation of cell motility (GO:2000145) | activation …	integral component of membrane (GO:0016021) | focal adhesion (GO:0005925) | immunological synapse (GO:0001772) | vesicle (GO:0031982) | membrane (GO:0016020) | integral component of plasma membrane (GO:0005887) | extracellular exosome (GO:0070062)	1123.29	531.362	1715.22
GRN	id-39685merged_bedopsunion_all3overlap_filterq5_K4m3.bed	NC_040262.1	18911450	18915564	-692	4575	ENSOARG00000008164	11	43571997	43575867	granulin precursor	detected at high to low expression in 504 of 504 tissues	high to low	detected in all, tissue enhanced (alveolar macrophage (TxBF adult male), replicate 1, alveolar macrophage (TxBF adult male), replicate 2, macrophage LPS time course 0 hrs (TxBF adult female), replicate 1, macrophage LPS time course 0 hrs (TxBF adult male), replicate 3, macrophage LPS time course 2 hrs (TxBF adult female), replicate 1, macrophage LPS time course 2 hrs (TxBF adult female), replicat…	protein binding (GO:0005515) | poly(A) RNA binding (GO:0044822)	unknown	extracellular exosome (GO:0070062) | intracellular membrane-bounded organelle (GO:0043231)	1108.48	639.213	1577.75
RPS20	id-35378merged_bedopsunion_all3overlap_filterq5_K4m3.bed	NC_040260.1	39017335	39017765	-304	179	ENSOARG00000014889	9	36111034	36112627	ribosomal protein S20	detected at high expression in 504 of 504 tissues	high	detected in all	RNA binding (GO:0003723) | protein binding (GO:0005515) | poly(A) RNA binding (GO:0044822) | structural constituent of ribosome (GO:0003735)	translation (GO:0006412)	intracellular (GO:0005622) | small ribosomal subunit (GO:0015935) | cytoplasm (GO:0005737) | membrane (GO:0016020) | ribosome (GO:0005840) | extracellular exosome (GO:0070062) | cytosolic small ribosomal subunit (GO:0022627)	1096.8	858.543	1335.05
RPL28	id-49414merged_bedopsunion_all3overlap_filterq5_K4m3.bed	NC_040265.1	66790301	66793515	-26	3785	ENSOARG00000001428	14	59371966	59374232	ribosomal protein L28	detected at high expression in 504 of 504 tissues	high	detected in all	protein binding (GO:0005515) | poly(A) RNA binding (GO:0044822) | structural constituent of ribosome (GO:0003735)	regulation of mitophagy (GO:1903146) | positive regulation of protein targeting to mitochondrion (GO:1903955) | translation (GO:0006412)	cytosolic large ribosomal subunit (GO:0022625) | cell body (GO:0044297) | dendrite (GO:0030425) | membrane (GO:0016020) | ribosome (GO:0005840) | extracellular exosome (GO:0070062) | intracellular (GO:0005622) | cytoplasmic ribonucleoprotein granule (GO:0036464) | cytoplasm (GO:0005737)	1052.65	793.252	1312.05
CALR	id-24068merged_bedopsunion_all3overlap_filterq5_K4m3.bed	NC_040256.1	11008656	11010847	573	1773	ENSOARG00000009870	5	10700649	10703831	calreticulin	detected at high to medium expression in 504 of 504 tissues	high to medium	detected in all	protein binding (GO:0005515) | androgen receptor binding (GO:0050681) | glycoprotein binding (GO:0001948) | integrin binding (GO:0005178) | ubiquitin protein ligase binding (GO:0031625) | calcium ion binding (GO:0005509) | mRNA binding (GO:0003729) | poly	positive regulation of dendritic cell chemotaxis (GO:2000510) | negative regulation of neuron differentiation (GO:0045665) | positive regulation of DNA replication (GO:0045740) | positive regulation of phagocytosis (GO:0050766) | peptide antigen assembly with MHC class I protein complex (GO:0002502) | protein folding (GO:0006457) | negative regulation of retinoic acid receptor signaling pathway (…	extracellular space (GO:0005615) | polysome (GO:0005844) | membrane (GO:0016020) | endoplasmic reticulum (GO:0005783) | extracellular exosome (GO:0070062) | MHC class I peptide loading complex (GO:0042824) | external side of plasma membrane (GO:0009897) | nucleus (GO:0005634) | cytosol (GO:0005829) | focal adhesion (GO:0005925) | cytoplasm (GO:0005737) | perinuclear region of cytoplasm (GO:004847…	1028.39	1141.7	915.087
RPS3	id-51003merged_bedopsunion_all3overlap_filterq5_K4m3.bed	NC_040266.1	57702621	57703061	-242	218	ENSOARG00000011523	15	52780811	52785187	ribosomal protein S3	detected at high expression in 504 of 504 tissues	high	detected in all	RNA binding (GO:0003723) | transcription factor binding (GO:0008134) | DNA-(apurinic or apyrimidinic site) lyase activity (GO:0003906) | kinase binding (GO:0019900) | SUMO binding (GO:0032183) | protein kinase binding (GO:0019901) | damaged DNA binding (G	positive regulation of apoptotic signaling pathway (GO:2001235) | positive regulation of DNA repair (GO:0045739) | positive regulation of cysteine-type endopeptidase activity involved in execution phase of apoptosis (GO:2001272) | DNA damage response, detection of DNA damage (GO:0042769) | chromosome segregation (GO:0007059) | negative regulation of DNA repair (GO:0045738) | negative regulation o…	plasma membrane (GO:0005886) | mitotic spindle (GO:0072686) | ribosome (GO:0005840) | extracellular exosome (GO:0070062) | nucleus (GO:0005634) | intracellular ribonucleoprotein complex (GO:0030529) | cytosol (GO:0005829) | cytoplasm (GO:0005737) | mitochondrial matrix (GO:0005759) | cytosolic small ribosomal subunit (GO:0022627) | polysome (GO:0005844) | ruffle membrane (GO:0032587) | nucleolus …	1007.4	833.363	1181.43
RPL18A	id-23805merged_bedopsunion_all3overlap_filterq5_K4m3.bed	NC_040256.1	5281972	5283841	355	1719	ENSOARG00000014457	5	5009157	5012267	ribosomal protein L18a	detected at high expression in 504 of 504 tissues	high	detected in all	protein binding (GO:0005515) | poly(A) RNA binding (GO:0044822) | structural constituent of ribosome (GO:0003735)	translation (GO:0006412)	cytosolic large ribosomal subunit (GO:0022625) | membrane (GO:0016020) | ribosome (GO:0005840)	1007.34	749.487	1265.19
UQCRH	id-808merged_bedopsunion_all3overlap_filterq5_K4m3.bed	NC_040252.1	21547811	21549649	593	3358	ENSOARG00000014747	22	3348127	3348402	cytochrome b-c1 complex subunit 6, mitochondrial	detected at high expression in 504 of 504 tissues	high	detected in all	ubiquinol-cytochrome-c reductase activity (GO:0008121)	mitochondrial electron transport, ubiquinol to cytochrome c (GO:0006122) | hydrogen ion transmembrane transport (GO:1902600) | oxidation-reduction process (GO:0055114)	respiratory chain (GO:0070469) | membrane (GO:0016020) | mitochondrion (GO:0005739) | mitochondrial inner membrane (GO:0005743)	1003.26	661.568	1344.96
CD74	id-26003merged_bedopsunion_all3overlap_filterq5_K4m3.bed	NC_040256.1	64459463	64463145	1084	3228	ENSOARG00000007229	5	59256119	59263326	CD74 molecule	detected at high to low expression in 495 of 504 tissues	high to low	tissue enhanced (blood leukocytes (TxBF adult female), replicate 1, blood leukocytes (TxBF adult female), replicate 2, blood leukocytes (TxBF adult male), replicate 1, blood leukocytes (TxBF adult male), replicate 2, blood leukocytes (TxBF adult male), replicate 3, hemolymph node (TxBF adult female), replicate 2, hemolymph node (TxBF adult male), replicate 3, mesenteric lymph node (TxBF adult mal…	protein binding involved in protein folding (GO:0044183) | cytokine receptor activity (GO:0004896) | protein binding (GO:0005515) | nitric-oxide synthase binding (GO:0050998) | MHC class II protein binding (GO:0042289) | MHC class II protein binding, via	negative regulation of peptide secretion (GO:0002792) | positive regulation of cytokine-mediated signaling pathway (GO:0001961) | negative regulation of mature B cell apoptotic process (GO:0002906) | positive regulation of ERK1 and ERK2 cascade (GO:0070374) | negative regulation of intrinsic apoptotic signaling pathway in response to DNA damage by p53 class mediator (GO:1902166) | chaperone media…	integral component of membrane (GO:0016021) | MHC class II protein complex (GO:0042613) | NOS2-CD74 complex (GO:0035693) | Golgi apparatus (GO:0005794) | cell surface (GO:0009986) | membrane (GO:0016020) | plasma membrane (GO:0005886) | endoplasmic reticulum (GO:0005783) | extracellular exosome (GO:0070062) | external side of plasma membrane (GO:0009897) | late endosome (GO:0005770) | macrophage …	1000.91	270.754	1731.07
RPL8	id-34639merged_bedopsunion_all3overlap_filterq5_K4m3.bed	NC_040260.1	14533514	14535790	547	1547	ENSOARG00000012645	9	13276130	13278418	ribosomal protein L8	detected at high expression in 504 of 504 tissues	high	detected in all	RNA binding (GO:0003723) | protein binding (GO:0005515) | poly(A) RNA binding (GO:0044822) | structural constituent of ribosome (GO:0003735)	translation (GO:0006412)	cytosolic large ribosomal subunit (GO:0022625) | nucleolus (GO:0005730) | membrane (GO:0016020) | ribosome (GO:0005840) | large ribosomal subunit (GO:0015934) | intracellular (GO:0005622) | focal adhesion (GO:0005925) | cytoplasm (GO:0005737)	989.576	890.046	1089.11
RPL22	id-43211merged_bedopsunion_all3overlap_filterq5_K4m3.bed	NC_040263.1	50785358	50788201	-48	5847	ENSOARG00000013041	12	45246240	45251689	ribosomal protein L22	detected at high expression in 504 of 504 tissues	high	detected in all	protein binding (GO:0005515) | heparin binding (GO:0008201) | poly(A) RNA binding (GO:0044822) | structural constituent of ribosome (GO:0003735)	alpha-beta T cell differentiation (GO:0046632) | translation (GO:0006412)	cytosolic large ribosomal subunit (GO:0022625) | intracellular (GO:0005622) | nucleus (GO:0005634) | intracellular ribonucleoprotein complex (GO:0030529) | focal adhesion (GO:0005925) | cytoplasm (GO:0005737) | ribosome (GO:0005840) | extracellular exosome (GO:0070062)	985.875	856.092	1115.66
ENO1	id-43095merged_bedopsunion_all3overlap_filterq5_K4m3.bed	NC_040263.1	48114362	48116299	984	1458	ENSOARG00000009538	12	42682907	42696905	enolase 1	detected at high to medium expression in 504 of 504 tissues	high to medium	detected in all, tissue enhanced (macrophage LPS time course 0 hrs (TxBF adult female), replicate 1, macrophage LPS time course 0 hrs (TxBF adult female), replicate 2, macrophage LPS time course 0 hrs (TxBF adult female), replicate 3, macrophage LPS time course 0 hrs (TxBF adult male), replicate 1, macrophage LPS time course 2 hrs (TxBF adult female), replicate 1, macrophage LPS time course 2 hrs…	magnesium ion binding (GO:0000287) | phosphopyruvate hydratase activity (GO:0004634)	glycolytic process (GO:0006096)	phosphopyruvate hydratase complex (GO:0000015)	984.089	1590.1	378.077
ATP6V1G1	id-7628merged_bedopsunion_all3overlap_filterq5_K4m3.bed	NC_040253.1	9520967	9523689	953	3203	ENSOARG00000005993	2	9128650	9136979	ATPase H+ transporting V1 subunit G1	detected at high to medium expression in 504 of 504 tissues	high to medium	detected in all	protein binding (GO:0005515) | ATPase activity (GO:0016887) | hydrolase activity, acting on acid anhydrides, catalyzing transmembrane movement of substances (GO:0016820) | ATPase binding (GO:0051117) | hydrogen-exporting ATPase activity, phosphorylative m	proton transport (GO:0015992)	intracellular (GO:0005622) | lysosomal membrane (GO:0005765) | cytosol (GO:0005829) | vacuolar proton-transporting V-type ATPase complex (GO:0016471) | plasma membrane (GO:0005886) | extracellular exosome (GO:0070062)	967.321	1283.45	651.191
EIF4A1	id-40678merged_bedopsunion_all3overlap_filterq5_K4m3.bed	NC_040262.1	36119551	36120327	-526	846	ENSOARG00000014476	11	26864899	26870392	eukaryotic translation initiation factor 4A1	detected at high to medium expression in 504 of 504 tissues	high to medium	detected in all	nucleic acid binding (GO:0003676) | protein binding (GO:0005515) | hydrolase activity (GO:0016787) | nucleotide binding (GO:0000166) | ATP binding (GO:0005524) | double-stranded RNA binding (GO:0003725) | poly(A) RNA binding (GO:0044822) | helicase activi	metabolic process (GO:0008152)	cytoplasm (GO:0005737) | membrane (GO:0016020) | extracellular exosome (GO:0070062)	966.119	1261.75	670.488
GNG5	id-1556merged_bedopsunion_all3overlap_filterq5_K4m3.bed	NC_040252.1	66102541	66108404	1280	7480	ENSOARG00000013925	1	60900356	60904692	G protein subunit gamma 5	detected at high expression in 504 of 504 tissues	high	detected in all	PDZ domain binding (GO:0030165) | protein binding (GO:0005515) | signal transducer activity (GO:0004871)	G-protein coupled receptor signaling pathway (GO:0007186) | positive regulation of neural precursor cell proliferation (GO:2000179) | signal transduction (GO:0007165) | positive regulation of secondary heart field cardioblast proliferation (GO:0072513)	heterotrimeric G-protein complex (GO:0005834) | membrane (GO:0016020) | plasma membrane (GO:0005886) | mitochondrion (GO:0005739) | extracellular exosome (GO:0070062)	941.409	821.244	1061.57
CYBB	id-70174merged_bedopsunion_all3overlap_filterq5_K4m3.bed	NC_040278.1	38709066	38709595	-1830	67	ENSOARG00000018943	X	35050783	35081840	cytochrome b-245 beta chain	detected at high to low expression in 490 of 504 tissues	high to low	tissue enhanced (alveolar macrophage (TxBF adult female), replicate 1, alveolar macrophage (TxBF adult male), replicate 1, alveolar macrophage (TxBF adult male), replicate 2, alveolar macrophage (TxBF adult male), replicate 3, alveolar macrophage (Texel adult female), replicate 1, alveolar macrophage (Texel adult male), replicate 1, macrophage LPS time course 0 hrs (TxBF adult female), replicate …	heme binding (GO:0020037) | flavin adenine dinucleotide binding (GO:0050660) | protein binding (GO:0005515) | superoxide-generating NADPH oxidase activity (GO:0016175) | protein heterodimerization activity (GO:0046982) | electron carrier activity (GO:0009	inflammatory response (GO:0006954) | superoxide metabolic process (GO:0006801) | hydrogen peroxide biosynthetic process (GO:0050665) | superoxide anion generation (GO:0042554) | innate immune response (GO:0045087) | respiratory burst (GO:0045730) | oxidation-reduction process (GO:0055114)	integral component of membrane (GO:0016021) | NADPH oxidase complex (GO:0043020) | cytoplasm (GO:0005737) | phagocytic vesicle (GO:0045335) | plasma membrane (GO:0005886) | membrane (GO:0016020) | mitochondrion (GO:0005739) | integral component of plasma membrane (GO:0005887)	925.154	1137.06	713.248
ARPC1B	id-67189merged_bedopsunion_all3overlap_filterq5_K4m3.bed	NC_040275.1	37696372	37697146	-484	372	ENSOARG00000018731	24	36885477	36891494	actin related protein 2/3 complex subunit 1B	detected at high to low expression in 504 of 504 tissues	high to low	detected in all, tissue enhanced (blood leukocytes (TxBF adult male), replicate 1, macrophage LPS time course 0 hrs (TxBF adult female), replicate 1, macrophage LPS time course 0 hrs (TxBF adult male), replicate 2)	protein binding (GO:0005515) | structural constituent of cytoskeleton (GO:0005200) | actin filament binding (GO:0051015)	Arp2/3 complex-mediated actin nucleation (GO:0034314) | regulation of actin filament polymerization (GO:0030833)	focal adhesion (GO:0005925) | actin cytoskeleton (GO:0015629) | Arp2/3 protein complex (GO:0005885) | extracellular exosome (GO:0070062)	923.552	685.379	1161.72
RPL30	id-36393merged_bedopsunion_all3overlap_filterq5_K4m3.bed	NC_040260.1	87006060	87009055	226	4223	ENSOARG00000008765	20	25939960	25940307	ribosomal protein L30	detected at high expression in 504 of 504 tissues	high	detected in all	structural constituent of ribosome (GO:0003735)	translation (GO:0006412)	intracellular (GO:0005622) | ribosome (GO:0005840)	909.493	644.394	1174.59
HSBP1	id-47356merged_bedopsunion_all3overlap_filterq5_K4m3.bed	NC_040265.1	10833275	10835599	294	1932	ENSOARG00000019602	2	125821052	125821255	heat shock factor binding protein 1	detected at high expression in 504 of 504 tissues	high	detected in all	protein binding (GO:0005515)	endodermal cell differentiation (GO:0035987)	unknown	908.147	996.124	820.17
LDHA	id-61769merged_bedopsunion_all3overlap_filterq5_K4m3.bed	NC_040272.1	26738105	26742565	385	3668	ENSOARG00000009602	21	25632801	25641210	lactate dehydrogenase A	detected at high to low expression in 504 of 504 tissues	high to low	detected in all, tissue enhanced (alveolar macrophage (TxBF adult male), replicate 3, macrophage LPS time course 24 hrs (TxBF adult female), replicate 1, macrophage LPS time course 24 hrs (TxBF adult female), replicate 2, macrophage LPS time course 24 hrs (TxBF adult female), replicate 3, macrophage LPS time course 24 hrs (TxBF adult male), replicate 1, macrophage LPS time course 24 hrs (TxBF adu…	oxidoreductase activity, acting on the CH-OH group of donors, NAD or NADP as acceptor (GO:0016616) | protein binding (GO:0005515) | L-lactate dehydrogenase activity (GO:0004459) | oxidoreductase activity (GO:0016491) | catalytic activity (GO:0003824)	carbohydrate metabolic process (GO:0005975) | carboxylic acid metabolic process (GO:0019752) | oxidation-reduction process (GO:0055114)	nucleus (GO:0005634) | cytoplasm (GO:0005737) | membrane (GO:0016020) | extracellular exosome (GO:0070062)	873.522	1219.69	527.357
CD9	id-20091merged_bedopsunion_all3overlap_filterq5_K4m3.bed	NC_040254.1	224916763	224917720	479	694	ENSOARG00000008605	3	208069062	208082480	CD9 antigen	detected at high to low expression in 504 of 504 tissues	high to low	detected in all, tissue enhanced (blastocyst third pool (TxBF blastocyst unknown sex), replicate 1, left atrioventricular valve (TxBF adult female), replicate 2, left atrioventricular valve (TxBF adult male), replicate 2)	protein binding (GO:0005515)	paranodal junction assembly (GO:0030913) | receptor internalization (GO:0031623) | negative regulation of cell proliferation (GO:0008285) | cell adhesion (GO:0007155) | movement of cell or subcellular component (GO:0006928) | cellular response to low-density lipoprotein particle stimulus (GO:0071404) | fusion of sperm to egg plasma membrane (GO:0007342)	integral component of membrane (GO:0016021) | external side of plasma membrane (GO:0009897) | extracellular space (GO:0005615) | focal adhesion (GO:0005925) | extracellular vesicle (GO:1903561) | membrane (GO:0016020) | extracellular exosome (GO:0070062)	872.385	1122.46	622.311
RHOA	id-58519merged_bedopsunion_all3overlap_filterq5_K4m3.bed	NC_040270.1	52683547	52683765	124	110	ENSOARG00000013860	19	50686976	50696070	ras homolog family member A	detected at high to low expression in 504 of 504 tissues	high to low	detected in all	GTPase activity (GO:0003924) | nucleotide binding (GO:0000166) | GTP binding (GO:0005525)	small GTPase mediated signal transduction (GO:0007264) | wound healing, spreading of cells (GO:0044319) | signal transduction (GO:0007165) | protein transport (GO:0015031) | skeletal muscle satellite cell migration (GO:1902766)	intracellular (GO:0005622) | membrane (GO:0016020)	867.424	764.266	970.582
ANXA5	id-26917merged_bedopsunion_all3overlap_filterq5_K4m3.bed	NC_040257.1	4533048	4533815	-547	806	ENSOARG00000014830	6	3796404	3840343	annexin A5	detected at high to low expression in 504 of 504 tissues	high to low	detected in all, tissue enhanced (MDM (TxBF adult male), replicate 2)	protein binding (GO:0005515) | calcium ion binding (GO:0005509) | calcium-dependent phospholipid binding (GO:0005544)	xenophagy (GO:0098792) | mitophagy in response to mitochondrial depolarization (GO:0098779) | negative regulation of coagulation (GO:0050819) | positive regulation of defense response to virus by host (GO:0002230) | response to organic substance (GO:0010033)	intracellular (GO:0005622) | external side of plasma membrane (GO:0009897) | endothelial microparticle (GO:0072563) | focal adhesion (GO:0005925) | membrane (GO:0016020) | extracellular exosome (GO:0070062)	857.79	885.322	830.258
HSP90AA1	id-56925merged_bedopsunion_all3overlap_filterq5_K4m3.bed	NC_040269.1	67456321	67459003	1866	1208	ENSOARG00000003903	18	65639631	65644368	heat shock protein 90 alpha family class A member 1	detected at high expression in 504 of 504 tissues	high	detected in all, tissue enhanced (blastocyst second pool (TxBF blastocyst unknown sex), replicate 1)	protein binding (GO:0005515) | TPR domain binding (GO:0030911) | nitric-oxide synthase regulator activity (GO:0030235) | histone deacetylase binding (GO:0042826) | GTPase binding (GO:0051020) | identical protein binding (GO:0042802) | ATP binding (GO:0005	positive regulation of nitric oxide biosynthetic process (GO:0045429) | protein import into mitochondrial outer membrane (GO:0045040) | regulation of protein ubiquitination (GO:0031396) | response to stress (GO:0006950) | chaperone-mediated protein complex assembly (GO:0051131) | protein folding (GO:0006457)	ruffle membrane (GO:0032587) | membrane (GO:0016020) | extracellular exosome (GO:0070062) | myelin sheath (GO:0043209) | intracellular (GO:0005622) | nucleus (GO:0005634) | cytosol (GO:0005829) | cytoplasm (GO:0005737) | nucleoplasm (GO:0005654)	841.776	816.141	867.411
FOS	id-31803merged_bedopsunion_all3overlap_filterq5_K4m3.bed	NC_040258.1	90306233	90314696	1075	4273	ENSOARG00000001783	7	83397872	83400138	Fos proto-oncogene, AP-1 transcription factor subunit	detected at high to low expression in 498 of 504 tissues	high to low	tissue enhanced (alveolar macrophage (Texel adult female), replicate 1, alveolar macrophage (Texel adult male), replicate 1, aortic valve (TxBF adult female), replicate 1, aortic valve (TxBF adult male), replicate 2, blood leukocytes (TxBF adult female), replicate 1, colon large (TxBF lamb/8 weeks male), replicate 1, fallopian tube (TxBF adult female), replicate 3, hemolymph node (TxBF adult fema…	chromatin binding (GO:0003682) | transcriptional activator activity, RNA polymerase II core promoter proximal region sequence-specific binding (GO:0001077) | protein binding (GO:0005515) | R-SMAD binding (GO:0070412) | RNA polymerase II core promoter prox	cellular response to reactive oxygen species (GO:0034614) | skeletal muscle cell differentiation (GO:0035914) | nervous system development (GO:0007399) | transforming growth factor beta receptor signaling pathway (GO:0007179) | regulation of transcription, DNA-templated (GO:0006355) | positive regulation of osteoclast differentiation (GO:0045672) | positive regulation of transcription from RNA po…	nucleus (GO:0005634) | transcription factor complex (GO:0005667) | nucleoplasm (GO:0005654)	833.449	7.104	1659.79
CD164	id-32761merged_bedopsunion_all3overlap_filterq5_K4m3.bed	NC_040259.1	31118040	31122484	1099	6359	ENSOARG00000010492	8	27876120	27887557	CD164 molecule	detected at high to medium expression in 504 of 504 tissues	high to medium	detected in all, tissue enhanced (alveolar macrophage (TxBF adult male), replicate 1, alveolar macrophage (TxBF adult male), replicate 3, macrophage LPS time course 0 hrs (TxBF adult female), replicate 1, macrophage LPS time course 0 hrs (TxBF adult female), replicate 2, macrophage LPS time course 0 hrs (TxBF adult female), replicate 3, macrophage LPS time course 0 hrs (TxBF adult male), replicat…	protein binding (GO:0005515)	cell adhesion (GO:0007155) | heterophilic cell-cell adhesion via plasma membrane cell adhesion molecules (GO:0007157)	endosome (GO:0005768) | plasma membrane (GO:0005886) | lysosome (GO:0005764)	825.308	1004.73	645.886
ARPC5	id-43791merged_bedopsunion_all3overlap_filterq5_K4m3.bed	NC_040263.1	69256754	69257648	-631	454	ENSOARG00000002017	12	62774782	62783441	actin related protein 2/3 complex subunit 5	detected at high to medium expression in 504 of 504 tissues	high to medium	detected in all, tissue enhanced (alveolar macrophage (Texel adult female), replicate 1, alveolar macrophage (Texel adult male), replicate 1, macrophage LPS time course 0 hrs (TxBF adult female), replicate 1, macrophage LPS time course 0 hrs (TxBF adult female), replicate 3, macrophage LPS time course 0 hrs (TxBF adult male), replicate 2, macrophage LPS time course 7 hrs (TxBF adult female), repl…	protein binding (GO:0005515) | structural constituent of cytoskeleton (GO:0005200) | actin filament binding (GO:0051015)	Arp2/3 complex-mediated actin nucleation (GO:0034314) | cell migration (GO:0016477) | regulation of actin filament polymerization (GO:0030833)	cytoskeleton (GO:0005856) | focal adhesion (GO:0005925) | actin cytoskeleton (GO:0015629) | Arp2/3 protein complex (GO:0005885) | extracellular exosome (GO:0070062)	815.898	650.643	981.152
ATP6V1F	id-22760merged_bedopsunion_all3overlap_filterq5_K4m3.bed	NC_040255.1	101663081	101665046	309	2163	ENSOARG00000003506	4	92890845	92893221	ATPase H+ transporting V1 subunit F	detected at high to medium expression in 504 of 504 tissues	high to medium	detected in all, tissue enhanced (alveolar macrophage (TxBF adult male), replicate 3, macrophage LPS time course 0 hrs (TxBF adult female), replicate 1, macrophage LPS time course 0 hrs (TxBF adult female), replicate 3, macrophage LPS time course 0 hrs (TxBF adult male), replicate 2, macrophage LPS time course 0 hrs (TxBF adult male), replicate 3, macrophage LPS time course 2 hrs (TxBF adult fema…	protein binding (GO:0005515) | proton-transporting ATPase activity, rotational mechanism (GO:0046961)	transport (GO:0006810) | ion transmembrane transport (GO:0034220) | ion transport (GO:0006811) | proton transport (GO:0015992) | ATP hydrolysis coupled proton transport (GO:0015991)	proton-transporting V-type ATPase, V1 domain (GO:0033180) | vacuolar proton-transporting V-type ATPase complex (GO:0016471) | membrane (GO:0016020) | extracellular exosome (GO:0070062)	813.261	1048.57	577.952
AIF1	id-60158merged_bedopsunion_all3overlap_filterq5_K4m3.bed	NC_040271.1	29522306	29525068	98	2135	ENSOARG00000007932	20	26823544	26825580	allograft inflammatory factor 1	detected at high to low expression in 504 of 504 tissues	high to low	detected in all, tissue enhanced (alveolar macrophage (TxBF adult male), replicate 1, alveolar macrophage (TxBF adult male), replicate 2, alveolar macrophage (TxBF adult male), replicate 3, alveolar macrophage (Texel adult female), replicate 1, alveolar macrophage (Texel adult male), replicate 1, macrophage LPS time course 0 hrs (TxBF adult female), replicate 3, macrophage LPS time course 0 hrs (…	protein binding (GO:0005515) | calcium ion binding (GO:0005509) | actin filament binding (GO:0051015)	actin filament polymerization (GO:0030041) | actin filament bundle assembly (GO:0051017) | positive regulation of T cell proliferation (GO:0042102) | positive regulation of smooth muscle cell proliferation (GO:0048661) | negative regulation of smooth muscle cell proliferation (GO:0048662) | positive regulation of G1/S transition of mitotic cell cycle (GO:1900087) | phagocytosis, engulfment (GO:00…	ruffle membrane (GO:0032587) | ruffle (GO:0001726) | nucleus (GO:0005634) | actin filament (GO:0005884) | cytosol (GO:0005829) | cytoplasm (GO:0005737) | lamellipodium (GO:0030027) | perinuclear region of cytoplasm (GO:0048471) | phagocytic cup (GO:0001891)	808.818	639.115	978.522
HSPB1	id-66974merged_bedopsunion_all3overlap_filterq5_K4m3.bed	NC_040275.1	35038427	35041645	1070	2099	ENSOARG00000013748	24	34256246	34257717	heat shock protein family B (small) member 1	detected at high to low expression in 504 of 504 tissues	high to low	detected in all, tissue enhanced (rumen (TxBF adult male), replicate 2, rumen (TxBF lamb/8 weeks female), replicate 1, thoracic oesophageal tissue (TxBF adult female), replicate 1)	identical protein binding (GO:0042802) | protein binding (GO:0005515) | protein kinase C inhibitor activity (GO:0008426) | poly(A) RNA binding (GO:0044822) | protein kinase binding (GO:0019901) | protein kinase C binding (GO:0005080)	positive regulation of angiogenesis (GO:0045766) | positive regulation of tumor necrosis factor biosynthetic process (GO:0042535) | platelet aggregation (GO:0070527) | negative regulation of protein kinase activity (GO:0006469) | positive regulation of endothelial cell chemotaxis by VEGF-activated vascular endothelial growth factor receptor signaling pathway (GO:0038033) | cellular response to va…	extracellular space (GO:0005615) | contractile fiber (GO:0043292) | plasma membrane (GO:0005886) | extracellular exosome (GO:0070062) | Z disc (GO:0030018) | intracellular (GO:0005622) | nucleus (GO:0005634) | focal adhesion (GO:0005925) | cytoplasm (GO:0005737)	794.519	206.243	1382.8
PGD	id-43001merged_bedopsunion_all3overlap_filterq5_K4m3.bed	NC_040263.1	46571017	46574100	870	2694	ENSOARG00000005335	12	41299271	41313662	phosphogluconate dehydrogenase	detected at high to low expression in 504 of 504 tissues	high to low	detected in all, tissue enhanced (alveolar macrophage (TxBF adult female), replicate 1, alveolar macrophage (TxBF adult male), replicate 1, alveolar macrophage (TxBF adult male), replicate 2, alveolar macrophage (TxBF adult male), replicate 3)	NADP binding (GO:0050661) | oxidoreductase activity (GO:0016491) | phosphogluconate dehydrogenase (decarboxylating) activity (GO:0004616)	pentose biosynthetic process (GO:0019322) | pentose-phosphate shunt, oxidative branch (GO:0009051) | pentose-phosphate shunt (GO:0006098) | oxidation-reduction process (GO:0055114)	nucleus (GO:0005634) | extracellular exosome (GO:0070062)	773.493	1118.12	428.866
CLIC1	id-60148merged_bedopsunion_all3overlap_filterq5_K4m3.bed	NC_040271.1	29410711	29413813	0	5410	ENSOARG00000005464	20	26713897	26718853	chloride intracellular channel 1	detected at high to low expression in 504 of 504 tissues	high to low	detected in all, tissue enhanced (blastocyst first pool (TxBF blastocyst unknown sex), replicate 1, blastocyst second pool (TxBF blastocyst unknown sex), replicate 1, blastocyst third pool (TxBF blastocyst unknown sex), replicate 1)	protein binding (GO:0005515) | voltage-gated ion channel activity (GO:0005244) | chloride channel activity (GO:0005254)	platelet aggregation (GO:0070527) | transport (GO:0006810) | ion transport (GO:0006811) | chloride transmembrane transport (GO:1902476) | regulation of ion transmembrane transport (GO:0034765) | regulation of cell cycle (GO:0051726) | chloride transport (GO:0006821) | regulation of mitochondrial membrane potential (GO:0051881) | positive regulation of osteoblast differentiation (GO:0045669)	nuclear envelope (GO:0005635) | extracellular space (GO:0005615) | vesicle (GO:0031982) | membrane (GO:0016020) | extracellular exosome (GO:0070062) | blood microparticle (GO:0072562) | nucleus (GO:0005634) | chloride channel complex (GO:0034707) | cytoplasm (GO:0005737) | perinuclear region of cytoplasm (GO:0048471) | mitochondrion (GO:0005739)	759.225	616.815	901.635
TFRC	id-5041merged_bedopsunion_all3overlap_filterq5_K4m3.bed	NC_040252.1	208745777	208750358	1355	4020	ENSOARG00000020307	1	188913856	188935549	transferrin receptor	detected at high to low expression in 495 of 504 tissues	high to low	tissue enhanced (alveolar macrophage (TxBF adult female), replicate 1, alveolar macrophage (TxBF adult male), replicate 1, alveolar macrophage (TxBF adult male), replicate 2, alveolar macrophage (TxBF adult male), replicate 3, liver 35 (TxBF embryo female), replicate 2, macrophage LPS time course 0 hrs (TxBF adult male), replicate 1, macrophage LPS time course 0 hrs (TxBF adult male), replicate 3…	identical protein binding (GO:0042802) | transferrin receptor activity (GO:0004998) | protein binding (GO:0005515) | protein homodimerization activity (GO:0042803) | poly(A) RNA binding (GO:0044822) | double-stranded RNA binding (GO:0003725) | glycoprotei	iron ion import (GO:0097286) | receptor-mediated endocytosis (GO:0006898) | cellular response to drug (GO:0035690) | osteoclast differentiation (GO:0030316) | positive regulation of bone resorption (GO:0045780) | transferrin transport (GO:0033572) | cellular iron ion homeostasis (GO:0006879)	extracellular space (GO:0005615) | basolateral plasma membrane (GO:0016323) | recycling endosome (GO:0055037) | cell surface (GO:0009986) | plasma membrane (GO:0005886) | coated pit (GO:0005905) | extracellular region (GO:0005576) | intracellular membrane-bounded organelle (GO:0043231) | cytoplasmic, membrane-bounded vesicle (GO:0016023) | extracellular exosome (GO:0070062) | endosome (GO:0005768…	759.044	1360.73	157.358
PDIA3	id-56552merged_bedopsunion_all3overlap_filterq5_K4m3.bed	NC_040269.1	55697914	55700639	1227	2781	ENSOARG00000010912	18	54338798	54352776	protein disulfide isomerase family A member 3	detected at high to medium expression in 504 of 504 tissues	high to medium	detected in all	protein binding (GO:0005515) | protein disulfide isomerase activity (GO:0003756) | isomerase activity (GO:0016853) | poly(A) RNA binding (GO:0044822)	metabolic process (GO:0008152) | positive regulation of extrinsic apoptotic signaling pathway (GO:2001238) | protein folding (GO:0006457) | cell redox homeostasis (GO:0045454)	myelin sheath (GO:0043209) | nucleus (GO:0005634) | focal adhesion (GO:0005925) | cell surface (GO:0009986) | endoplasmic reticulum (GO:0005783) | extracellular exosome (GO:0070062)	757.654	777.239	738.068
HSP90AB1	id-59850merged_bedopsunion_all3overlap_filterq5_K4m3.bed	NC_040271.1	19449291	19452535	182	3657	ENSOARG00000009343	20	17829611	17833587	heat shock protein 90 alpha family class B member 1	detected at high to medium expression in 504 of 504 tissues	high to medium	detected in all	protein binding (GO:0005515) | histone deacetylase binding (GO:0042826) | ATP binding (GO:0005524) | kinase binding (GO:0019900) | protein kinase regulator activity (GO:0019887) | unfolded protein binding (GO:0051082) | MHC class II protein complex bindin	placenta development (GO:0001890) | fibril organization (GO:0097435) | negative regulation of apoptotic process (GO:0043066) | virion attachment to host cell (GO:0019062) | response to stress (GO:0006950) | cellular response to interleukin-4 (GO:0071353) | protein folding (GO:0006457) | regulation of interferon-gamma-mediated signaling pathway (GO:0060334) | regulation of type I interferon-mediat…	intracellular (GO:0005622) | cytoplasm (GO:0005737) | COP9 signalosome (GO:0008180) | membrane (GO:0016020) | mitochondrion (GO:0005739) | extracellular exosome (GO:0070062)	741.56	794.034	689.086
TOMM6	id-14839merged_bedopsunion_all3overlap_filterq5_K4m3.bed	NC_040254.1	36435307	36436019	216	110	ENSOARG00000002660	20	15689252	15690318	translocase of outer mitochondrial membrane 6	detected at high expression in 504 of 504 tissues	high	detected in all	unknown	unknown	mitochondrial outer membrane translocase complex (GO:0005742) | mitochondrion (GO:0005739)	736.925	731.217	742.633
CAPG	id-15392merged_bedopsunion_all3overlap_filterq5_K4m3.bed	NC_040254.1	61280584	61288463	620	3867	ENSOARG00000020511	3	57099154	57117201	capping actin protein, gelsolin like	detected at high to low expression in 489 of 504 tissues	high to low	tissue enhanced (alveolar macrophage (TxBF adult female), replicate 1, alveolar macrophage (TxBF adult male), replicate 1, alveolar macrophage (TxBF adult male), replicate 2, alveolar macrophage (TxBF adult male), replicate 3, macrophage LPS time course 0 hrs (TxBF adult female), replicate 1, macrophage LPS time course 0 hrs (TxBF adult female), replicate 2, macrophage LPS time course 0 hrs (TxBF…	actin binding (GO:0003779) | protein binding (GO:0005515) | protein complex binding (GO:0032403) | protein domain specific binding (GO:0019904)	barbed-end actin filament capping (GO:0051016)	nucleolus (GO:0005730) | mitotic spindle (GO:0072686) | extracellular exosome (GO:0070062) | centriole (GO:0005814) | nucleus (GO:0005634) | cytoplasm (GO:0005737) | Flemming body (GO:0090543) | nucleoplasm (GO:0005654)	730.482	1283.67	177.295
BRI3	id-67227merged_bedopsunion_all3overlap_filterq5_K4m3.bed	NC_040275.1	38480256	38483036	1553	3284	ENSOARG00000000797	24	37608927	37614656	brain protein I3	detected at high to medium expression in 504 of 504 tissues	high to medium	detected in all	identical protein binding (GO:0042802)	unknown	unknown	726.337	618.181	834.492
PPIA	id-22492merged_bedopsunion_all3overlap_filterq5_K4m3.bed	NC_040255.1	84294511	84298153	754	4056	ENSOARG00000015163	17	29186272	29186766	peptidylprolyl isomerase A (cyclophilin A)	detected at high to medium expression in 504 of 504 tissues	high to medium	detected in all	isomerase activity (GO:0016853) | peptidyl-prolyl cis-trans isomerase activity (GO:0003755)	protein folding (GO:0006457) | protein peptidyl-prolyl isomerization (GO:0000413)	unknown	718.549	773.016	664.082
CLEC4A	id-19911merged_bedopsunion_all3overlap_filterq5_K4m3.bed	NC_040254.1	222764912	222767390	764	4705	ENSOARG00000002516	3	206376134	206388232	C-type lectin domain family 4 member A	detected at high to low expression in 492 of 504 tissues	high to low	tissue enhanced (alveolar macrophage (TxBF adult female), replicate 1, alveolar macrophage (TxBF adult male), replicate 1, alveolar macrophage (TxBF adult male), replicate 2, alveolar macrophage (TxBF adult male), replicate 3, macrophage LPS time course 0 hrs (TxBF adult female), replicate 1, macrophage LPS time course 0 hrs (TxBF adult female), replicate 2, macrophage LPS time course 0 hrs (TxBF…	unknown	unknown	unknown	717.088	1064.79	369.387
SDCBP	id-35423merged_bedopsunion_all3overlap_filterq5_K4m3.bed	NC_040260.1	40461261	40462130	-463	1041	ENSOARG00000015568	9	37556752	37589709	syndecan binding protein	detected at high to medium expression in 504 of 504 tissues	high to medium	detected in all, tissue enhanced (macrophage LPS time course 0 hrs (TxBF adult male), replicate 2, macrophage LPS time course 2 hrs (TxBF adult male), replicate 1, macrophage LPS time course 7 hrs (TxBF adult female), replicate 1, macrophage LPS time course 7 hrs (TxBF adult male), replicate 1, MDM (TxBF adult male), replicate 1)	identical protein binding (GO:0042802) | frizzled binding (GO:0005109) | protein binding (GO:0005515) | protein N-terminus binding (GO:0047485) | interleukin-5 receptor binding (GO:0005137) | syndecan binding (GO:0045545) | protein heterodimerization acti	positive regulation of transforming growth factor beta receptor signaling pathway (GO:0030511) | Ras protein signal transduction (GO:0007265) | positive regulation of exosomal secretion (GO:1903543) | positive regulation of cell proliferation (GO:0008284) | negative regulation of receptor internalization (GO:0002091) | regulation of mitotic cell cycle (GO:0007346) | positive regulation of extrace…	extracellular space (GO:0005615) | interleukin-5 receptor complex (GO:0005895) | plasma membrane (GO:0005886) | extracellular vesicle (GO:1903561) | extracellular exosome (GO:0070062) | blood microparticle (GO:0072562) | membrane raft (GO:0045121) | cytoplasm (GO:0005737)	713.751	594.955	832.548
PABPC1	id-36311merged_bedopsunion_all3overlap_filterq5_K4m3.bed	NC_040260.1	84435440	84436730	-934	976	ENSOARG00000000095	9	76238586	76252134	poly(A) binding protein cytoplasmic 1	detected at high to medium expression in 504 of 504 tissues	high to medium	detected in all, tissue enhanced (blastocyst first pool (TxBF blastocyst unknown sex), replicate 1, blastocyst second pool (TxBF blastocyst unknown sex), replicate 1, blastocyst third pool (TxBF blastocyst unknown sex), replicate 1)	RNA binding (GO:0003723) | nucleic acid binding (GO:0003676) | protein binding (GO:0005515) | poly(U) RNA binding (GO:0008266) | poly(A) binding (GO:0008143) | protein C-terminus binding (GO:0008022) | nucleotide binding (GO:0000166) | poly(A) RNA binding	negative regulation of nuclear-transcribed mRNA catabolic process, nonsense-mediated decay (GO:2000623) | positive regulation of viral genome replication (GO:0045070) | positive regulation of nuclear-transcribed mRNA poly(A) tail shortening (GO:0060213) | positive regulation of nuclear-transcribed mRNA catabolic process, deadenylation-dependent decay (GO:1900153) | gene silencing by RNA (GO:00310…	cytoplasmic stress granule (GO:0010494) | membrane (GO:0016020) | extracellular exosome (GO:0070062) | cytoplasmic ribonucleoprotein granule (GO:0036464) | catalytic step 2 spliceosome (GO:0071013) | intracellular ribonucleoprotein complex (GO:0030529) | nucleus (GO:0005634) | focal adhesion (GO:0005925) | cytoplasm (GO:0005737)	704.145	544.957	863.334
GNG10	id-7806merged_bedopsunion_all3overlap_filterq5_K4m3.bed	NC_040253.1	12191699	12193490	960	1281	ENSOARG00000002977	2	11798814	11798951	G protein subunit gamma 10	detected at high to low expression in 503 of 504 tissues	high to low	mixed expression	protein binding (GO:0005515) | signal transducer activity (GO:0004871)	G-protein coupled receptor signaling pathway (GO:0007186) | signal transduction (GO:0007165)	heterotrimeric G-protein complex (GO:0005834) | membrane (GO:0016020) | plasma membrane (GO:0005886) | extracellular exosome (GO:0070062)	651.607	830.557	472.658
ARHGDIA	id-39247merged_bedopsunion_all3overlap_filterq5_K4m3.bed	NC_040262.1	12086832	12089100	881	2574	ENSOARG00000017985	11	50189207	50190485	Rho GDP dissociation inhibitor alpha	detected at high to low expression in 504 of 504 tissues	high to low	detected in all	Rho GDP-dissociation inhibitor activity (GO:0005094) | protein binding (GO:0005515)	semaphorin-plexin signaling pathway (GO:0071526) | Rho protein signal transduction (GO:0007266) | regulation of protein localization (GO:0032880)	nucleus (GO:0005634) | cytoplasm (GO:0005737) | immunological synapse (GO:0001772) | membrane (GO:0016020)	637.487	620.023	654.951
FCGRT	id-49118merged_bedopsunion_all3overlap_filterq5_K4m3.bed	NC_040265.1	59398427	59402984	1509	4150	ENSOARG00000013202	14	54992963	54998254	IgG receptor FcRn large subunit p51 precursor	detected at high to low expression in 501 of 504 tissues	high to low	tissue enhanced (alveolar macrophage (Texel adult female), replicate 1, alveolar macrophage (Texel adult male), replicate 1, macrophage LPS time course 0 hrs (TxBF adult female), replicate 1, macrophage LPS time course 0 hrs (TxBF adult female), replicate 3, macrophage LPS time course 0 hrs (TxBF adult male), replicate 2, macrophage LPS time course 0 hrs (TxBF adult male), replicate 3, macrophage…	protein binding (GO:0005515) | IgG binding (GO:0019864)	antigen processing and presentation (GO:0019882) | immune response (GO:0006955)	membrane (GO:0016020)	634.104	234.776	1033.43
PTGES3	id-18557merged_bedopsunion_all3overlap_filterq5_K4m3.bed	NC_040254.1	174612404	174617610	1603	4385	ENSOARG00000008286	3	162705713	162710618	prostaglandin E synthase 3	detected at high to low expression in 503 of 504 tissues	high to low	mixed expression	unknown	prostaglandin biosynthetic process (GO:0001516) | skin development (GO:0043588) | glucocorticoid receptor signaling pathway (GO:0042921) | lung saccule development (GO:0060430) | glycogen biosynthetic process (GO:0005978) | cell proliferation (GO:0008283)	unknown	633	528.818	737.181
HSPA8	id-50345merged_bedopsunion_all3overlap_filterq5_K4m3.bed	NC_040266.1	36571336	36574045	-1461	5030	ENSOARG00000000142	15	33230597	33237578	heat shock protein family A (Hsp70) member 8	detected at high to medium expression in 504 of 504 tissues	high to medium	detected in all	C3HC4-type RING finger domain binding (GO:0055131) | protein binding (GO:0005515) | ATPase activity, coupled (GO:0042623) | heat shock protein binding (GO:0031072) | nucleotide binding (GO:0000166) | enzyme binding (GO:0019899) | ATP binding (GO:0005524)	regulation of protein stability (GO:0031647) | protein folding (GO:0006457) | clathrin coat disassembly (GO:0072318) | chaperone mediated protein folding requiring cofactor (GO:0051085) | protein refolding (GO:0042026) | regulation of cell cycle (GO:0051726) | late endosomal microautophagy (GO:0061738) | negative regulation of fibril organization (GO:1902904) | cell morphogenesis (GO:0000902) | p…	extracellular space (GO:0005615) | membrane (GO:0016020) | ubiquitin ligase complex (GO:0000151) | extracellular exosome (GO:0070062) | myelin sheath (GO:0043209) | intracellular (GO:0005622) | blood microparticle (GO:0072562) | nucleus (GO:0005634) | late endosome (GO:0005770) | intracellular ribonucleoprotein complex (GO:0030529) | focal adhesion (GO:0005925) | cytosol (GO:0005829) | Prp19 comp…	624.139	536.163	712.115
EMP3	id-49028merged_bedopsunion_all3overlap_filterq5_K4m3.bed	NC_040265.1	58494776	58499929	-451	4578	ENSOARG00000011691	14	54090945	54093839	epithelial membrane protein 3	detected at high to low expression in 504 of 504 tissues	high to low	detected in all, tissue enhanced (alveolar macrophage (TxBF adult female), replicate 1, alveolar macrophage (TxBF adult male), replicate 1, alveolar macrophage (TxBF adult male), replicate 3, macrophage LPS time course 0 hrs (TxBF adult female), replicate 1, macrophage LPS time course 0 hrs (TxBF adult female), replicate 2, macrophage LPS time course 0 hrs (TxBF adult female), replicate 3, macrop…	protein binding (GO:0005515)	cell growth (GO:0016049) | cell death (GO:0008219) | bleb assembly (GO:0032060)	integral component of membrane (GO:0016021) | plasma membrane (GO:0005886) | membrane (GO:0016020)	606.163	697.351	514.974
TAGLN2	id-3362merged_bedopsunion_all3overlap_filterq5_K4m3.bed	NC_040252.1	117783707	117789656	567	4959	ENSOARG00000008078	1	109259091	109265735	transgelin 2	detected at high to low expression in 504 of 504 tissues	high to low	detected in all	protein binding (GO:0005515) | actin filament binding (GO:0051015)	epithelial cell differentiation (GO:0030855)	vesicle (GO:0031982) | extracellular exosome (GO:0070062)	600.485	342.665	858.304
SLC25A6	id-69643merged_bedopsunion_all3overlap_filterq5_K4m3.bed	NC_040278.1	757510	758397	822	405	ENSOARG00000007688	X	611852	614111	solute carrier family 25 member 6	detected at high to medium expression in 504 of 504 tissues	high to medium	detected in all	protein binding (GO:0005515) | transporter activity (GO:0005215)	transport (GO:0006810) | transmembrane transport (GO:0055085)	integral component of membrane (GO:0016021) | nucleus (GO:0005634) | membrane (GO:0016020) | mitochondrion (GO:0005739) | mitochondrial inner membrane (GO:0005743)	590.866	374.75	806.983
CXCR4	id-11371merged_bedopsunion_all3overlap_filterq5_K4m3.bed	NC_040253.1	187227518	187230161	1246	2927	ENSOARG00000010462	2	173602065	173605247	C-X-C chemokine receptor type 4	detected at high to low expression in 489 of 504 tissues	high to low	tissue enhanced (alveolar macrophage (TxBF adult female), replicate 1, alveolar macrophage (TxBF adult male), replicate 1, alveolar macrophage (TxBF adult male), replicate 2, alveolar macrophage (TxBF adult male), replicate 3, blood leukocytes (TxBF adult female), replicate 2, blood leukocytes (TxBF adult male), replicate 3, macrophage LPS time course 2 hrs (TxBF adult female), replicate 1, macro…	protein binding (GO:0005515) | ubiquitin binding (GO:0043130) | C-X-C chemokine receptor activity (GO:0016494) | chemokine receptor activity (GO:0004950) | actin binding (GO:0003779) | G-protein coupled receptor activity (GO:0004930) | myosin light chain	chemokine-mediated signaling pathway (GO:0070098) | calcium-mediated signaling (GO:0019722) | neutrophil activation (GO:0042119) | chemotaxis (GO:0006935) | response to hypoxia (GO:0001666) | G-protein coupled receptor signaling pathway (GO:0007186) | signal transduction (GO:0007165) | regulation of chemotaxis (GO:0050920) | cellular response to cytokine stimulus (GO:0071345)	integral component of membrane (GO:0016021) | early endosome (GO:0005769) | cell surface (GO:0009986) | plasma membrane (GO:0005886) | membrane (GO:0016020) | extracellular exosome (GO:0070062) | cytoplasmic, membrane-bounded vesicle (GO:0016023) | late endosome (GO:0005770) | cytoplasmic vesicle (GO:0031410) | lysosome (GO:0005764) | cell leading edge (GO:0031252)	571.552	1016.99	126.114
COTL1	id-47393merged_bedopsunion_all3overlap_filterq5_K4m3.bed	NC_040265.1	11488998	11494136	1643	5376	ENSOARG00000010925	14	10252477	10296072	coactosin like F-actin binding protein 1	detected at high to low expression in 500 of 504 tissues	high to low	tissue enhanced (blastocyst third pool (TxBF blastocyst unknown sex), replicate 1, blood leukocytes (TxBF adult female), replicate 1, blood leukocytes (TxBF adult female), replicate 2, blood leukocytes (TxBF adult male), replicate 1, blood leukocytes (TxBF adult male), replicate 3, hemolymph node (TxBF adult female), replicate 1, hemolymph node (TxBF adult female), replicate 2, prescapular lymph …	actin binding (GO:0003779) | protein binding (GO:0005515) | enzyme binding (GO:0019899)	defense response to fungus (GO:0050832) | leukotriene biosynthetic process (GO:0019370)	intracellular (GO:0005622) | extracellular exosome (GO:0070062)	558.623	650.412	466.834
RPL27A	id-50687merged_bedopsunion_all3overlap_filterq5_K4m3.bed	NC_040266.1	47027599	47030570	478	3865	ENSOARG00000000374	AMGL01125976.1	246	4574	ribosomal protein L27a	detected at high expression in 504 of 504 tissues	high	detected in all	structural constituent of ribosome (GO:0003735)	translation (GO:0006412)	large ribosomal subunit (GO:0015934) | intracellular ribonucleoprotein complex (GO:0030529) | ribosome (GO:0005840)	554.237	350.047	758.427
IL1A	id-15540merged_bedopsunion_all3overlap_filterq5_K4m3.bed	NC_040254.1	64218251	64226992	-109	9672	ENSOARG00000020877	3	60078287	60088697	interleukin 1 alpha	detected at high to low expression in 388 of 504 tissues	high to low	tissue enhanced (alveolar macrophage (TxBF adult female), replicate 1, alveolar macrophage (Texel adult female), replicate 1, alveolar macrophage (Texel adult male), replicate 1, macrophage LPS time course 2 hrs (TxBF adult female), replicate 1, macrophage LPS time course 2 hrs (TxBF adult male), replicate 1, macrophage LPS time course 2 hrs (TxBF adult male), replicate 3, macrophage LPS time cou…	protein binding (GO:0005515) | interleukin-1 receptor binding (GO:0005149) | cytokine activity (GO:0005125) | copper ion binding (GO:0005507)	response to copper ion (GO:0046688) | inflammatory response (GO:0006954) | extrinsic apoptotic signaling pathway in absence of ligand (GO:0097192) | positive regulation of angiogenesis (GO:0045766) | cellular response to heat (GO:0034605) | positive regulation of mitotic nuclear division (GO:0045840) | positive regulation of cell division (GO:0051781) | positive regulation of monocyte chemotactic…	extracellular space (GO:0005615) | cytosol (GO:0005829) | cytoplasm (GO:0005737) | extracellular region (GO:0005576)	553.499	420.794	686.203
PPBP	id-28347merged_bedopsunion_all3overlap_filterq5_K4m3.bed	NC_040257.1	98774700	98775453	-322	94	ENSOARG00000014675	6	88576093	88576890	pro-platelet basic protein	detected at high to low expression in 106 of 504 tissues	high to low	tissue enhanced (alveolar macrophage (TxBF adult female), replicate 1, macrophage LPS time course 24 hrs (TxBF adult female), replicate 1, macrophage LPS time course 24 hrs (TxBF adult female), replicate 3, macrophage LPS time course 24 hrs (TxBF adult male), replicate 1, macrophage LPS time course 24 hrs (TxBF adult male), replicate 2, macrophage LPS time course 24 hrs (TxBF adult male), replica…	chemokine activity (GO:0008009) | cytokine activity (GO:0005125)	neutrophil chemotaxis (GO:0030593) | leukocyte migration involved in inflammatory response (GO:0002523) | chemotaxis (GO:0006935) | neutrophil degranulation (GO:0043312) | immune response (GO:0006955)	extracellular space (GO:0005615) | cell (GO:0005623) | extracellular region (GO:0005576)	552.443	1084.9	19.986
CLEC4D	id-19919merged_bedopsunion_all3overlap_filterq5_K4m3.bed	NC_040254.1	222824255	222826861	512	932	ENSOARG00000002619	3	206434974	206442939	C-type lectin domain family 4 member D	detected at high to low expression in 151 of 504 tissues	high to low	tissue enhanced (alveolar macrophage (TxBF adult female), replicate 1, macrophage LPS time course 4 hrs (TxBF adult female), replicate 3, macrophage LPS time course 4 hrs (TxBF adult male), replicate 1, macrophage LPS time course 4 hrs (TxBF adult male), replicate 3, macrophage LPS time course 7 hrs (TxBF adult female), replicate 2, macrophage LPS time course 7 hrs (TxBF adult female), replicate …	immunoglobulin receptor binding (GO:0034987)	Fc-gamma receptor signaling pathway (GO:0038094) | defense response to bacterium (GO:0042742) | T cell differentiation involved in immune response (GO:0002292) | innate immune response (GO:0045087) | adaptive immune response (GO:0002250)	plasma membrane (GO:0005886)	545.147	990.358	99.936
TALDO1	id-62709merged_bedopsunion_all3overlap_filterq5_K4m3.bed	NC_040272.1	52311433	52313370	1337	559	ENSOARG00000006093	21	49360110	49363669	transaldolase 1	detected at high to medium expression in 504 of 504 tissues	high to medium	detected in all	protein binding (GO:0005515) | transferase activity (GO:0016740) | sedoheptulose-7-phosphate:D-glyceraldehyde-3-phosphate glyceronetransferase activity (GO:0004801) | catalytic activity (GO:0003824)	carbohydrate metabolic process (GO:0005975) | pentose-phosphate shunt (GO:0006098)	nucleus (GO:0005634) | cytoplasm (GO:0005737) | extracellular exosome (GO:0070062)	538.879	684.825	392.932
DAD1	id-29967merged_bedopsunion_all3overlap_filterq5_K4m3.bed	NC_040258.1	23531093	23533802	348	3781	ENSOARG00000019440	7	21835695	21847699	defender against cell death 1	detected at high to medium expression in 504 of 504 tissues	high to medium	detected in all	transferase activity (GO:0016740) | dolichyl-diphosphooligosaccharide-protein glycotransferase activity (GO:0004579)	blastocyst development (GO:0001824) | negative regulation of apoptotic process (GO:0043066) | protein glycosylation (GO:0006486)	integral component of membrane (GO:0016021) | endoplasmic reticulum membrane (GO:0005789) | membrane (GO:0016020) | endoplasmic reticulum (GO:0005783) | extracellular exosome (GO:0070062) | oligosaccharyltransferase complex (GO:0008250)	536.234	652.361	420.107
RBM3	id-70609merged_bedopsunion_all3overlap_filterq5_K4m3.bed	NC_040278.1	58812946	58814851	373	798	ENSOARG00000012250	X	53214367	53216953	RNA binding motif (RNP1, RRM) protein 3	detected at high to medium expression in 504 of 504 tissues	high to medium	detected in all, tissue enhanced (embryonic fibroblast (TxBF embryo female), replicate 1)	protein binding (GO:0005515) | nucleic acid binding (GO:0003676) | poly(A) RNA binding (GO:0044822) | nucleotide binding (GO:0000166)	unknown	nucleolus (GO:0005730) | nucleoplasm (GO:0005654)	520.807	909.206	132.408
PICALM	id-61570merged_bedopsunion_all3overlap_filterq5_K4m3.bed	NC_040272.1	10485169	10486500	-1029	625	ENSOARG00000004654	21	8950519	9051517	phosphatidylinositol binding clathrin assembly protein	detected at high to low expression in 504 of 504 tissues	high to low	detected in all, tissue enhanced (macrophage LPS time course 0 hrs (TxBF adult female), replicate 3, macrophage LPS time course 0 hrs (TxBF adult male), replicate 1, macrophage LPS time course 0 hrs (TxBF adult male), replicate 2, macrophage LPS time course 0 hrs (TxBF adult male), replicate 3, macrophage LPS time course 24 hrs (TxBF adult female), replicate 3, macrophage LPS time course 24 hrs (…	protein binding (GO:0005515) | 1-phosphatidylinositol binding (GO:0005545) | phospholipid binding (GO:0005543) | clathrin adaptor activity (GO:0035615) | clathrin heavy chain binding (GO:0032050) | clathrin binding (GO:0030276)	negative regulation of metalloendopeptidase activity involved in amyloid precursor protein catabolic process (GO:1902963) | receptor internalization (GO:0031623) | hemopoiesis (GO:0030097) | negative regulation of gene expression (GO:0010629) | regulation of endocytosis (GO:0030100) | clathrin coat assembly (GO:0048268) | positive regulation of aspartic-type endopeptidase activity involved in amy…	clathrin-coated vesicle (GO:0030136) | clathrin coat of coated pit (GO:0030132) | vesicle (GO:0031982) | membrane (GO:0016020) | coated pit (GO:0005905) | intracellular (GO:0005622) | neurofibrillary tangle (GO:0097418) | AP-2 adaptor complex (GO:0030122) | nucleus (GO:0005634) | perinuclear region of cytoplasm (GO:0048471) | neuronal cell body (GO:0043025)	519.399	776.433	262.365
SH3BGRL	id-70805merged_bedopsunion_all3overlap_filterq5_K4m3.bed	NC_040278.1	70210864	70216371	1638	5993	ENSOARG00000001228	X	68428051	68438078	SH3 domain binding glutamate rich protein like	detected at high to low expression in 501 of 504 tissues	high to low	tissue enhanced (alveolar macrophage (Texel adult female), replicate 1, alveolar macrophage (Texel adult male), replicate 1)	unknown	unknown	extracellular space (GO:0005615) | extracellular exosome (GO:0070062)	518.351	162.806	873.895
MSRB1	id-65826merged_bedopsunion_all3overlap_filterq5_K4m3.bed	NC_040275.1	1461527	1465153	1724	3323	ENSOARG00000016745	24	1490393	1494129	methionine sulfoxide reductase B1	detected at high to low expression in 503 of 504 tissues	high to low	tissue enhanced (alveolar macrophage (Texel adult female), replicate 1, alveolar macrophage (Texel adult male), replicate 1, epididymis (Texel adult male), replicate 1, omentum (Texel adult female), replicate 1, omentum (Texel adult male), replicate 1, omentum (Texel lamb/6-10 months female), replicate 1, rectum (Texel lamb/6-10 months female), replicate 1)	actin binding (GO:0003779) | peptide-methionine (R)-S-oxide reductase activity (GO:0033743) | oxidoreductase activity, acting on a sulfur group of donors, disulfide as acceptor (GO:0016671) | methionine-R-sulfoxide reductase activity (GO:0070191) | zinc i	actin filament polymerization (GO:0030041) | protein repair (GO:0030091) | innate immune response (GO:0045087) | oxidation-reduction process (GO:0055114) | response to oxidative stress (GO:0006979)	nucleus (GO:0005634) | actin cytoskeleton (GO:0015629) | cytoplasm (GO:0005737)	515.977	500.612	531.343
LST1	id-60160merged_bedopsunion_all3overlap_filterq5_K4m3.bed	NC_040271.1	29542334	29546844	-372	3871	ENSOARG00000008167	20	26845046	26846081	leukocyte specific transcript 1	detected at high to low expression in 473 of 504 tissues	high to low	tissue enhanced (alveolar macrophage (TxBF adult female), replicate 1, alveolar macrophage (TxBF adult male), replicate 1, alveolar macrophage (TxBF adult male), replicate 2, alveolar macrophage (TxBF adult male), replicate 3, alveolar macrophage (Texel adult female), replicate 1, alveolar macrophage (Texel adult male), replicate 1, lung (TxBF adult female), replicate 3, MDM (TxBF adult female), …	unknown	negative regulation of lymphocyte proliferation (GO:0050672) | dendrite development (GO:0016358) | immune response (GO:0006955) | cell morphogenesis (GO:0000902)	integral component of membrane (GO:0016021) | cytoplasm (GO:0005737) | membrane (GO:0016020)	512.937	432.809	593.065
PRR13	id-17601merged_bedopsunion_all3overlap_filterq5_K4m3.bed	NC_040254.1	142596183	142597481	598	2689	ENSOARG00000016479	3	132909182	132911275	proline rich 13	detected at high to low expression in 504 of 504 tissues	high to low	detected in all, tissue enhanced (abomasum (TxBF adult male), replicate 1, colon distal (TxBF adult female), replicate 1, duodenum (TxBF adult male), replicate 1, jejunum (TxBF lamb/8 weeks male), replicate 1, pylorus (TxBF adult female), replicate 2, pylorus (TxBF lamb/1 week female), replicate 1, pylorus (TxBF lamb/1 week male), replicate 1, pylorus (TxBF lamb/8 weeks female), replicate 1, pylo…	protein binding (GO:0005515)	unknown	unknown	506.967	264.514	749.421
AP1S1	id-67067merged_bedopsunion_all3overlap_filterq5_K4m3.bed	NC_040275.1	36254669	36259651	1636	2816	ENSOARG00000015233	24	35472189	35475647	adaptor related protein complex 1 sigma 1 subunit	detected at high to low expression in 504 of 504 tissues	high to low	detected in all, tissue enhanced (alveolar macrophage (TxBF adult male), replicate 1, alveolar macrophage (TxBF adult male), replicate 2, alveolar macrophage (Texel adult female), replicate 1, alveolar macrophage (Texel adult male), replicate 1)	protein binding (GO:0005515) | protein transporter activity (GO:0008565)	transport (GO:0006810) | protein transport (GO:0015031) | intracellular protein transport (GO:0006886) | retrograde transport, endosome to Golgi (GO:0042147) | vesicle-mediated transport (GO:0016192) | response to virus (GO:0009615)	membrane coat (GO:0030117) | Golgi apparatus (GO:0005794) | terminal bouton (GO:0043195) | membrane (GO:0016020) | extracellular exosome (GO:0070062) | intracellular membrane-bounded organelle (GO:0043231)	503.691	165.236	842.146
CDC42	id-13261merged_bedopsunion_all3overlap_filterq5_K4m3.bed	NC_040253.1	260311570	260315876	696	3705	ENSOARG00000008088	2	243626656	243645084	cell division cycle 42	detected at high to medium expression in 504 of 504 tissues	high to medium	detected in all	apolipoprotein A-I receptor binding (GO:0034191) | protein binding (GO:0005515) | GTPase activity (GO:0003924) | GTP-dependent protein binding (GO:0030742) | nucleotide binding (GO:0000166) | Rho GDP-dissociation inhibitor binding (GO:0051022) | thioester	regulation of filopodium assembly (GO:0051489) | epidermis morphogenesis (GO:0048730) | regulation of attachment of spindle microtubules to kinetochore (GO:0051988) | regulation of mitotic nuclear division (GO:0007088) | small GTPase mediated signal transduction (GO:0007264) | positive regulation of peptidyl-serine phosphorylation (GO:0033138) | regulation of protein catabolic process (GO:0042176…	cell periphery (GO:0071944) | midbody (GO:0030496) | mitotic spindle (GO:0072686) | plasma membrane (GO:0005886) | extracellular exosome (GO:0070062) | intracellular (GO:0005622) | cytosol (GO:0005829) | cytoplasm (GO:0005737) | leading edge membrane (GO:0031256) | neuronal cell body (GO:0043025) | cell projection (GO:0042995) | filopodium (GO:0030175) | neuron projection (GO:0043005) | membrane …	503.639	509.908	497.37
SOD2	id-34305merged_bedopsunion_all3overlap_filterq5_K4m3.bed	NC_040259.1	90696091	90698095	957	847	ENSOARG00000004523	8	82622686	82631817	superoxide dismutase	detected at high to low expression in 504 of 504 tissues	high to low	detected in all, tissue enhanced (macrophage LPS time course 2 hrs (TxBF adult male), replicate 2, macrophage LPS time course 2 hrs (TxBF adult male), replicate 3, macrophage LPS time course 24 hrs (TxBF adult male), replicate 3, macrophage LPS time course 4 hrs (TxBF adult female), replicate 1, macrophage LPS time course 4 hrs (TxBF adult female), replicate 3, macrophage LPS time course 4 hrs (T…	protein binding (GO:0005515) | superoxide dismutase activity (GO:0004784) | metal ion binding (GO:0046872) | oxidoreductase activity (GO:0016491)	positive regulation of nitric oxide biosynthetic process (GO:0045429) | response to gamma radiation (GO:0010332) | superoxide metabolic process (GO:0006801) | vasodilation (GO:0042311) | erythrophore differentiation (GO:0048773) | detection of oxygen (GO:0003032) | superoxide anion generation (GO:0042554) | apoptotic mitochondrial changes (GO:0008637) | respiratory electron transport chain (GO:00…	myelin sheath (GO:0043209) | mitochondrion (GO:0005739) | mitochondrial inner membrane (GO:0005743)	501.356	892.577	110.136
LAMP1	id-38553merged_bedopsunion_all3overlap_filterq5_K4m3.bed	NC_040261.1	96693232	96694767	1291	1437	ENSOARG00000008215	10	85930276	85936337	lysosomal associated membrane protein 1	detected at high to low expression in 504 of 504 tissues	high to low	detected in all	protein binding (GO:0005515) | protein domain specific binding (GO:0019904) | enzyme binding (GO:0019899)	granzyme-mediated apoptotic signaling pathway (GO:0008626) | positive regulation of natural killer cell mediated cytotoxicity (GO:0045954) | positive regulation of natural killer cell degranulation (GO:0043323) | Golgi to lysosome transport (GO:0090160) | establishment of protein localization to organelle (GO:0072594) | protein stabilization (GO:0050821) | regulation of organelle transport along …	cell surface (GO:0009986) | plasma membrane (GO:0005886) | extracellular exosome (GO:0070062) | endosome (GO:0005768) | sarcolemma (GO:0042383) | melanosome (GO:0042470) | cytoplasm (GO:0005737) | multivesicular body (GO:0005771) | perinuclear region of cytoplasm (GO:0048471) | synaptic vesicle (GO:0008021) | lysosome (GO:0005764) | phagocytic vesicle (GO:0045335) | phagolysosome membrane (GO:006…	496.003	361.293	630.713
ARF3	id-17858merged_bedopsunion_all3overlap_filterq5_K4m3.bed	NC_040254.1	147173409	147175908	604	2814	ENSOARG00000006511	5	2701370	2702230	ADP-ribosylation factor 3	detected at high to low expression in 504 of 504 tissues	high to low	detected in all	G-protein beta/gamma-subunit complex binding (GO:0031683) | protein binding (GO:0005515) | GTPase activity (GO:0003924) | nucleotide binding (GO:0000166) | guanyl nucleotide binding (GO:0019001) | poly(A) RNA binding (GO:0044822) | signal transducer activ	G-protein coupled receptor signaling pathway (GO:0007186) | small GTPase mediated signal transduction (GO:0007264) | cellular copper ion homeostasis (GO:0006878) | protein transport (GO:0015031) | intracellular protein transport (GO:0006886) | vesicle-mediated transport (GO:0016192)	Golgi apparatus (GO:0005794) | endomembrane system (GO:0012505) | extracellular exosome (GO:0070062) | intracellular (GO:0005622) | focal adhesion (GO:0005925) | cytosol (GO:0005829) | cell leading edge (GO:0031252) | sarcomere (GO:0030017)	495.495	517.642	473.348
RAB1A	id-15156merged_bedopsunion_all3overlap_filterq5_K4m3.bed	NC_040254.1	45148335	45149298	-958	1502	ENSOARG00000019997	3	43095625	43108334	Ovis aries RAB1A, member RAS oncogene family (RAB1A), mRNA.	detected at high to low expression in 504 of 504 tissues	high to low	detected in all	protein binding (GO:0005515) | GTPase activity (GO:0003924) | nucleotide binding (GO:0000166) | GTP binding (GO:0005525)	autophagosome assembly (GO:0000045) | defense response to bacterium (GO:0042742) | cell migration (GO:0016477) | small GTPase mediated signal transduction (GO:0007264) | ER to Golgi vesicle-mediated transport (GO:0006888) | vesicle transport along microtubule (GO:0047496) | Golgi organization (GO:0007030) | protein transport (GO:0015031) | intracellular protein transport (GO:0006886) | autophagy …	intracellular (GO:0005622) | Golgi apparatus (GO:0005794) | melanosome (GO:0042470) | membrane (GO:0016020) | extracellular exosome (GO:0070062)	481.024	484.659	477.39
SEC61B	id-8755merged_bedopsunion_all3overlap_filterq5_K4m3.bed	NC_040253.1	51303888	51306998	-16	3834	ENSOARG00000020274	3	201795911	201796198	Sec61 translocon beta subunit	detected at high to medium expression in 504 of 504 tissues	high to medium	detected in all	epidermal growth factor binding (GO:0048408) | protein binding (GO:0005515) | poly(A) RNA binding (GO:0044822)	retrograde protein transport, ER to cytosol (GO:0030970) | intracellular protein transport (GO:0006886) | ER-associated ubiquitin-dependent protein catabolic process (GO:0030433) | protein import into nucleus, translocation (GO:0000060)	Sec61 translocon complex (GO:0005784) | membrane (GO:0016020) | endoplasmic reticulum (GO:0005783)	479.596	590.94	368.251
FGR	id-12906merged_bedopsunion_all3overlap_filterq5_K4m3.bed	NC_040253.1	255196763	255202117	1700	5660	ENSOARG00000003365	2	238569799	238580414	FGR proto-oncogene, Src family tyrosine kinase	detected at high to low expression in 456 of 504 tissues	high to low	tissue enhanced (alveolar macrophage (TxBF adult female), replicate 1, alveolar macrophage (TxBF adult male), replicate 1, alveolar macrophage (TxBF adult male), replicate 2, alveolar macrophage (TxBF adult male), replicate 3, alveolar macrophage (Texel adult female), replicate 1, alveolar macrophage (Texel adult male), replicate 1, blood leukocytes (TxBF adult female), replicate 1, macrophage LP…	phosphotyrosine binding (GO:0001784) | transferase activity, transferring phosphorus-containing groups (GO:0016772) | non-membrane spanning protein tyrosine kinase activity (GO:0004715) | protein binding (GO:0005515) | kinase activity (GO:0016301) | nucle	regulation of protein kinase activity (GO:0045859) | integrin-mediated signaling pathway (GO:0007229) | peptidyl-tyrosine phosphorylation (GO:0018108) | defense response to Gram-positive bacterium (GO:0050830) | positive regulation of mast cell degranulation (GO:0043306) | positive regulation of cytokine secretion (GO:0050715) | protein autophosphorylation (GO:0046777) | protein phosphorylation (…	cytoskeleton (GO:0005856) | ruffle membrane (GO:0032587) | actin cytoskeleton (GO:0015629) | plasma membrane (GO:0005886) | extracellular exosome (GO:0070062)	478.593	527.469	429.717
DBI	id-11521merged_bedopsunion_all3overlap_filterq5_K4m3.bed	NC_040253.1	198150365	198153064	102	3978	ENSOARG00000012490	2	183674973	183679298	diazepam binding inhibitor, acyl-CoA binding protein	detected at high expression in 504 of 504 tissues	high	detected in all, tissue enhanced (duodenum (TxBF lamb/8 weeks male), replicate 2, jejunum (TxBF lamb/8 weeks male), replicate 1)	long-chain fatty acyl-CoA binding (GO:0036042) | fatty-acyl-CoA binding (GO:0000062) | protein dimerization activity (GO:0046983)	phosphatidylcholine acyl-chain remodeling (GO:0036151)	extracellular exosome (GO:0070062)	477.095	275.988	678.202
ITM2B	id-37029merged_bedopsunion_all3overlap_filterq5_K4m3.bed	NC_040261.1	20323956	20324771	-682	512	ENSOARG00000008230	10	18364311	18388321	integral membrane protein 2B	detected at high expression in 504 of 504 tissues	high	detected in all	ATP binding (GO:0005524) | protein binding (GO:0005515) | beta-amyloid binding (GO:0001540)	negative regulation of amyloid precursor protein biosynthetic process (GO:0042985)	extracellular space (GO:0005615) | Golgi apparatus (GO:0005794) | plasma membrane (GO:0005886) | membrane (GO:0016020) | extracellular exosome (GO:0070062) | intracellular membrane-bounded organelle (GO:0043231) | Golgi-associated vesicle membrane (GO:0030660) | integral component of organelle membrane (GO:0031301)	476.899	106.187	847.61
GM2A	id-26054merged_bedopsunion_all3overlap_filterq5_K4m3.bed	NC_040256.1	65223010	65225237	1024	5552	ENSOARG00000008438	5	60026519	60043460	GM2 ganglioside activator	detected at high to low expression in 504 of 504 tissues	high to low	detected in all, tissue enhanced (alveolar macrophage (TxBF adult male), replicate 1, macrophage LPS time course 0 hrs (TxBF adult female), replicate 1, macrophage LPS time course 0 hrs (TxBF adult female), replicate 2, macrophage LPS time course 0 hrs (TxBF adult female), replicate 3, macrophage LPS time course 0 hrs (TxBF adult male), replicate 1, macrophage LPS time course 0 hrs (TxBF adult ma…	enzyme activator activity (GO:0008047) | beta-N-acetylhexosaminidase activity (GO:0004563)	learning or memory (GO:0007611) | oligosaccharide catabolic process (GO:0009313) | neuromuscular process controlling balance (GO:0050885) | ganglioside catabolic process (GO:0006689) | lipid storage (GO:0019915) | positive regulation of catalytic activity (GO:0043085) | neurological system process (GO:0050877)	mitochondrion (GO:0005739) | extracellular exosome (GO:0070062)	474.706	475.606	473.806
ZNF706	id-36285merged_bedopsunion_all3overlap_filterq5_K4m3.bed	NC_040260.1	83983835	83986387	1754	3867	ENSOARG00000018582	9	75783370	75786047	zinc finger protein 706	detected at high expression in 504 of 504 tissues	high	detected in all	unknown	negative regulation of stem cell population maintenance (GO:1902455) | negative regulation of transcription, DNA-templated (GO:0045892)	nucleus (GO:0005634) | cytoplasm (GO:0005737)	471.032	474.551	467.513
RAC1	id-67265merged_bedopsunion_all3overlap_filterq5_K4m3.bed	NC_040275.1	39103001	39103729	-496	346	ENSOARG00000002021	24	38166137	38175158	ras-related C3 botulinum toxin substrate 1	detected at high to medium expression in 504 of 504 tissues	high to medium	detected in all, tissue enhanced (blastocyst second pool (TxBF blastocyst unknown sex), replicate 1, blastocyst third pool (TxBF blastocyst unknown sex), replicate 1)	protein binding (GO:0005515) | GTPase activity (GO:0003924) | GTP-dependent protein binding (GO:0030742) | nucleotide binding (GO:0000166) | enzyme binding (GO:0019899) | thioesterase binding (GO:0031996) | GTP binding (GO:0005525)	positive regulation of actin filament polymerization (GO:0030838) | cell-cell junction organization (GO:0045216) | engulfment of apoptotic cell (GO:0043652) | cell migration (GO:0016477) | regulation of cell migration (GO:0030334) | small GTPase mediated signal transduction (GO:0007264) | positive regulation of GTPase activity (GO:0043547) | negative regulation of interleukin-23 production (GO:00…	plasma membrane (GO:0005886) | extracellular exosome (GO:0070062) | cytoplasmic, membrane-bounded vesicle (GO:0016023) | intracellular (GO:0005622) | nucleus (GO:0005634) | actin filament (GO:0005884) | cytoplasm (GO:0005737) | lamellipodium (GO:0030027) | extrinsic component of plasma membrane (GO:0019897) | cell projection (GO:0042995) | ruffle membrane (GO:0032587) | early endosome membrane (G…	469.418	489.743	449.093
JUNB	id-24086merged_bedopsunion_all3overlap_filterq5_K4m3.bed	NC_040256.1	11123986	11126517	-1330	1997	ENSOARG00000010854	5	10817372	10818283	JunB proto-oncogene, AP-1 transcription factor subunit	detected at high to low expression in 504 of 504 tissues	high to low	detected in all, tissue enhanced (aortic valve (TxBF adult female), replicate 1, aortic valve (TxBF adult female), replicate 2, blood leukocytes (TxBF adult female), replicate 1, left atrioventricular valve (TxBF adult female), replicate 1, left atrioventricular valve (TxBF adult female), replicate 2, left atrioventricular valve (TxBF adult male), replicate 2, macrophage LPS time course 2 hrs (Tx…	sequence-specific DNA binding (GO:0043565) | transcriptional activator activity, RNA polymerase II core promoter proximal region sequence-specific binding (GO:0001077) | protein binding (GO:0005515) | DNA binding (GO:0003677) | RNA polymerase II core prom	osteoblast differentiation (GO:0001649) | positive regulation of cell differentiation (GO:0045597) | regulation of transcription, DNA-templated (GO:0006355) | embryonic process involved in female pregnancy (GO:0060136) | trophectodermal cell differentiation (GO:0001829) | positive regulation of transcription from RNA polymerase II promoter (GO:0045944) | cellular response to calcium ion (GO:00712…	nucleoplasm (GO:0005654)	468.978	108.862	829.094
DDX5	id-39422merged_bedopsunion_all3overlap_filterq5_K4m3.bed	NC_040262.1	14196873	14199347	1233	1217	ENSOARG00000015045	11	48096623	48102912	DEAD-box helicase 5	detected at high to medium expression in 504 of 504 tissues	high to medium	detected in all	transcription cofactor activity (GO:0003712) | protein binding (GO:0005515) | estrogen receptor binding (GO:0030331) | nucleic acid binding (GO:0003676) | RNA helicase activity (GO:0003724) | hydrolase activity (GO:0016787) | androgen receptor binding (GO	positive regulation of DNA damage response, signal transduction by p53 class mediator (GO:0043517) | regulation of alternative mRNA splicing, via spliceosome (GO:0000381) | mRNA transcription (GO:0009299) | regulation of nucleic acid-templated transcription (GO:1903506) | negative regulation of transcription from RNA polymerase II promoter (GO:0000122) | positive regulation of transcription from …	catalytic step 2 spliceosome (GO:0071013) | intracellular ribonucleoprotein complex (GO:0030529) | nucleus (GO:0005634) | nucleolus (GO:0005730) | membrane (GO:0016020) | nucleoplasm (GO:0005654) | extracellular exosome (GO:0070062)	465.121	405.546	524.696
SCIN	id-21141merged_bedopsunion_all3overlap_filterq5_K4m3.bed	NC_040255.1	23246480	23247923	253	435	ENSOARG00000007578	4	20640922	20718918	scinderin	detected at high to low expression in 430 of 504 tissues	high to low	tissue enhanced (alveolar macrophage (TxBF adult female), replicate 1, macrophage LPS time course 0 hrs (TxBF adult female), replicate 1, macrophage LPS time course 0 hrs (TxBF adult female), replicate 2, macrophage LPS time course 0 hrs (TxBF adult female), replicate 3, macrophage LPS time course 0 hrs (TxBF adult male), replicate 1, macrophage LPS time course 0 hrs (TxBF adult male), replicate …	actin binding (GO:0003779) | calcium ion binding (GO:0005509) | actin filament binding (GO:0051015)	positive regulation of megakaryocyte differentiation (GO:0045654) | negative regulation of cell proliferation (GO:0008285) | positive regulation of apoptotic process (GO:0043065) | actin filament severing (GO:0051014) | positive regulation of actin nucleation (GO:0051127) | sequestering of actin monomers (GO:0042989) | actin filament capping (GO:0051693)	extracellular exosome (GO:0070062) | brush border (GO:0005903)	463.712	910.513	16.912
DYNLL1	id-54797merged_bedopsunion_all3overlap_filterq5_K4m3.bed	NC_040268.1	71985965	71988008	963	1974	ENSOARG00000016781	1	69790494	69792328	dynein light chain LC8-type 1	detected at high to medium expression in 504 of 504 tissues	high to medium	detected in all	unknown	microtubule-based process (GO:0007017)	microtubule associated complex (GO:0005875)	461.497	425.463	497.53
ARF4	id-58251merged_bedopsunion_all3overlap_filterq5_K4m3.bed	NC_040270.1	45598490	45599414	-858	1335	ENSOARG00000013565	19	43620611	43638153	ADP ribosylation factor 4	detected at high to low expression in 504 of 504 tissues	high to low	detected in all	G-protein beta/gamma-subunit complex binding (GO:0031683) | protein binding (GO:0005515) | GTPase activity (GO:0003924) | epidermal growth factor receptor binding (GO:0005154) | nucleotide binding (GO:0000166) | guanyl nucleotide binding (GO:0019001) | si	regulation of reactive oxygen species metabolic process (GO:2000377) | protein localization to cilium (GO:0061512) | negative regulation of apoptotic process (GO:0043066) | cell migration (GO:0016477) | learning (GO:0007612) | small GTPase mediated signal transduction (GO:0007264) | activation of phospholipase D activity (GO:0031584) | establishment or maintenance of epithelial cell apical/basal …	ruffle membrane (GO:0032587) | Golgi apparatus (GO:0005794) | dendritic spine (GO:0043197) | membrane (GO:0016020) | plasma membrane (GO:0005886) | extracellular exosome (GO:0070062) | intracellular (GO:0005622) | cytosol (GO:0005829) | cytoplasm (GO:0005737)	460.456	405.579	515.333
PTPRC	id-44146merged_bedopsunion_all3overlap_filterq5_K4m3.bed	NC_040263.1	81037804	81038720	-1514	135	ENSOARG00000015718	12	75638462	75765925	protein tyrosine phosphatase, receptor type C	detected at high to low expression in 481 of 504 tissues	high to low	tissue enhanced (alveolar macrophage (Texel adult female), replicate 1, alveolar macrophage (Texel adult male), replicate 1, blood leukocytes (TxBF adult male), replicate 2, blood leukocytes (TxBF adult male), replicate 3, mesenteric lymph node (TxBF adult male), replicate 1, mesenteric lymph node (TxBF adult male), replicate 2, PBMC (TxBF adult male), replicate 2, reticulum (TxBF adult female), …	protein binding (GO:0005515) | hydrolase activity (GO:0016787) | phosphatase activity (GO:0016791) | phosphoprotein phosphatase activity (GO:0004721) | protein tyrosine phosphatase activity (GO:0004725)	protein dephosphorylation (GO:0006470) | T cell receptor signaling pathway (GO:0050852) | dephosphorylation (GO:0016311) | peptidyl-tyrosine dephosphorylation (GO:0035335)	unknown	459.863	425.681	494.044
SARS	id-2206merged_bedopsunion_all3overlap_filterq5_K4m3.bed	NC_040252.1	91069516	91072850	764	5627	ENSOARG00000019108	1	85679981	85699849	seryl-tRNA synthetase	detected at high to medium expression in 504 of 504 tissues	high to medium	detected in all	ATP binding (GO:0005524) | aminoacyl-tRNA ligase activity (GO:0004812) | nucleotide binding (GO:0000166) | serine-tRNA ligase activity (GO:0004828)	tRNA aminoacylation for protein translation (GO:0006418) | seryl-tRNA aminoacylation (GO:0006434)	cytoplasm (GO:0005737) | extracellular exosome (GO:0070062)	452.308	488.909	415.706
LIPA	id-62949merged_bedopsunion_all3overlap_filterq5_K4m3.bed	NC_040273.1	12708403	12712760	1492	4079	ENSOARG00000015082	22	10697729	10736804	lysosomal acid lipase/cholesteryl ester hydrolase precursor	detected at high to low expression in 504 of 504 tissues	high to low	detected in all, tissue enhanced (macrophage LPS time course 0 hrs (TxBF adult female), replicate 1, macrophage LPS time course 0 hrs (TxBF adult female), replicate 2, macrophage LPS time course 0 hrs (TxBF adult female), replicate 3, macrophage LPS time course 0 hrs (TxBF adult male), replicate 1, macrophage LPS time course 0 hrs (TxBF adult male), replicate 2, macrophage LPS time course 0 hrs (…	sterol esterase activity (GO:0004771) | lipase activity (GO:0016298) | hydrolase activity, acting on ester bonds (GO:0016788)	inflammatory response (GO:0006954) | cytokine production (GO:0001816) | lipid metabolic process (GO:0006629) | tissue remodeling (GO:0048771) | lung development (GO:0030324) | cell morphogenesis (GO:0000902) | homeostasis of number of cells within a tissue (GO:0048873) | cell proliferation (GO:0008283)	extracellular exosome (GO:0070062)	450.68	501.623	399.736
LITAF	id-66174merged_bedopsunion_all3overlap_filterq5_K4m3.bed	NC_040275.1	10510070	10511247	-273	222	ENSOARG00000006664	24	10233248	10241054	lipopolysaccharide induced TNF factor	detected at high to low expression in 499 of 504 tissues	high to low	tissue enhanced (alveolar macrophage (TxBF adult female), replicate 1, alveolar macrophage (TxBF adult male), replicate 1, alveolar macrophage (TxBF adult male), replicate 2, alveolar macrophage (TxBF adult male), replicate 3, alveolar macrophage (Texel adult female), replicate 1, alveolar macrophage (Texel adult male), replicate 1, macrophage LPS time course 0 hrs (TxBF adult female), replicate …	protein binding (GO:0005515) | WW domain binding (GO:0050699) | signal transducer activity (GO:0004871)	response to lipopolysaccharide (GO:0032496) | regulation of cytokine production (GO:0001817) | positive regulation of I-kappaB kinase/NF-kappaB signaling (GO:0043123) | cellular response to lipopolysaccharide (GO:0071222) | negative regulation of NF-kappaB import into nucleus (GO:0042347)	lysosomal membrane (GO:0005765) | Golgi apparatus (GO:0005794) | cytoplasm (GO:0005737) | plasma membrane (GO:0005886) | nucleoplasm (GO:0005654) | intracellular membrane-bounded organelle (GO:0043231)	449.308	408.995	489.62
CDC42SE1	id-2845merged_bedopsunion_all3overlap_filterq5_K4m3.bed	NC_040252.1	106738449	106743492	1215	6674	ENSOARG00000020926	1	99897673	99899278	CDC42 small effector 1	detected at high to low expression in 503 of 504 tissues	high to low	mixed expression	unknown	unknown	unknown	440.079	461.848	418.311
BCAP31	id-71058merged_bedopsunion_all3overlap_filterq5_K4m3.bed	NC_040278.1	89096866	89098677	821	1118	ENSOARG00000007184	X	77669956	77697678	B-cell receptor-associated protein 31	detected at high to medium expression in 504 of 504 tissues	high to medium	detected in all	protein binding (GO:0005515) | protein complex binding (GO:0032403) | MHC class I protein binding (GO:0042288)	positive regulation of intrinsic apoptotic signaling pathway (GO:2001244) | negative regulation of endoplasmic reticulum calcium ion concentration (GO:0032471) | ER to Golgi vesicle-mediated transport (GO:0006888) | positive regulation of cytosolic calcium ion concentration (GO:0007204) | positive regulation of ER-associated ubiquitin-dependent protein catabolic process (GO:1903071) | protein loc…	integral component of membrane (GO:0016021) | membrane (GO:0016020) | endoplasmic reticulum (GO:0005783) | Golgi membrane (GO:0000139) | Sec61 translocon complex (GO:0005784) | lipid particle (GO:0005811) | perinuclear endoplasmic reticulum (GO:0097038) | integral component of plasma membrane (GO:0005887)	438.978	389.637	488.318
COX5A	id-56206merged_bedopsunion_all3overlap_filterq5_K4m3.bed	NC_040269.1	31622742	31625533	857	3029	ENSOARG00000002812	18	32680496	32684177	cytochrome c oxidase subunit 5A	detected at high expression in 504 of 504 tissues	high	detected in all	protein binding (GO:0005515) | cytochrome-c oxidase activity (GO:0004129)	hydrogen ion transmembrane transport (GO:1902600)	myelin sheath (GO:0043209) | mitochondrion (GO:0005739) | extracellular exosome (GO:0070062) | mitochondrial inner membrane (GO:0005743)	437.328	440.504	434.152
PMAIP1	id-65543merged_bedopsunion_all3overlap_filterq5_K4m3.bed	NC_040274.1	64824191	64825359	-727	2095	ENSOARG00000005821	23	58979326	58981891	phorbol-12-myristate-13-acetate-induced protein 1	detected at high to low expression in 501 of 504 tissues	high to low	tissue enhanced (alveolar macrophage (Texel adult male), replicate 1, blastocyst second pool (TxBF blastocyst unknown sex), replicate 1, blood leukocytes (TxBF adult female), replicate 2, macrophage LPS time course 2 hrs (TxBF adult male), replicate 3, PBMC (TxBF adult female), replicate 1, PBMC (TxBF adult female), replicate 3, PBMC (TxBF adult male), replicate 1, PBMC (TxBF adult male), replica…	protein binding (GO:0005515)	positive regulation of neuron apoptotic process (GO:0043525) | positive regulation of protein oligomerization (GO:0032461) | regulation of mitochondrial membrane permeability (GO:0046902) | response to X-ray (GO:0010165) | positive regulation of protein insertion into mitochondrial membrane involved in apoptotic signaling pathway (GO:1900740) | positive regulation of glucose metabolic process (GO…	nucleus (GO:0005634) | cytosol (GO:0005829) | mitochondrion (GO:0005739)	435.871	292.478	579.264
MMP14	id-29955merged_bedopsunion_all3overlap_filterq5_K4m3.bed	NC_040258.1	23297273	23300541	875	2548	ENSOARG00000019414	7	21594251	21603143	matrix metalloproteinase-14 precursor	detected at high to low expression in 490 of 504 tissues	high to low	tissue enhanced (alveolar macrophage (TxBF adult female), replicate 1, alveolar macrophage (TxBF adult male), replicate 2, alveolar macrophage (TxBF adult male), replicate 3, caruncle 23 (TxBF adult female), replicate 2, embryonic fibroblast (TxBF embryo female), replicate 1, macrophage LPS time course 0 hrs (TxBF adult female), replicate 1, macrophage LPS time course 0 hrs (TxBF adult female), r…	protein binding (GO:0005515) | calcium ion binding (GO:0005509) | metal ion binding (GO:0046872) | hydrolase activity (GO:0016787) | peptidase activity (GO:0008233) | metalloendopeptidase activity (GO:0004222) | zinc ion binding (GO:0008270) | metallopept	cell migration (GO:0016477) | collagen catabolic process (GO:0030574) | positive regulation of myotube differentiation (GO:0010831) | bone development (GO:0060348) | endodermal cell differentiation (GO:0035987) | positive regulation of B cell differentiation (GO:0045579) | ossification (GO:0001503) | zymogen activation (GO:0031638) | chondrocyte proliferation (GO:0035988) | negative regulation of…	cytoplasmic vesicle (GO:0031410) | focal adhesion (GO:0005925) | extracellular matrix (GO:0031012) | cytoplasm (GO:0005737) | plasma membrane (GO:0005886) | macropinosome (GO:0044354)	434.091	551.01	317.172
SQSTM1	id-23565merged_bedopsunion_all3overlap_filterq5_K4m3.bed	NC_040256.1	1357310	1359299	-755	1013	ENSOARG00000002683	5	1120310	1128622	sequestosome 1	detected at high to low expression in 503 of 504 tissues	high to low	tissue enhanced (macrophage LPS time course 2 hrs (TxBF adult female), replicate 2, macrophage LPS time course 2 hrs (TxBF adult female), replicate 3, macrophage LPS time course 2 hrs (TxBF adult male), replicate 1, macrophage LPS time course 2 hrs (TxBF adult male), replicate 2, macrophage LPS time course 2 hrs (TxBF adult male), replicate 3, macrophage LPS time course 4 hrs (TxBF adult female),…	protein binding (GO:0005515) | ubiquitin binding (GO:0043130) | protein kinase C binding (GO:0005080) | identical protein binding (GO:0042802) | ubiquitin protein ligase binding (GO:0031625) | SH2 domain binding (GO:0042169) | K63-linked polyubiquitin bin	negative regulation of transcription from RNA polymerase II promoter (GO:0000122) | autophagy (GO:0006914) | positive regulation of macroautophagy (GO:0016239) | mitophagy in response to mitochondrial depolarization (GO:0098779) | negative regulation of growth of symbiont in host (GO:0044130) | regulation of I-kappaB kinase/NF-kappaB signaling (GO:0043122) | regulation of protein complex stabilit…	autophagosome (GO:0005776) | autolysosome (GO:0044754) | aggresome (GO:0016235) | cytoplasmic mRNA processing body (GO:0000932) | PML body (GO:0016605) | extracellular exosome (GO:0070062) | inclusion body (GO:0016234) | cytoplasm (GO:0005737) | amphisome (GO:0044753) | sperm midpiece (GO:0097225) | pre-autophagosomal structure (GO:0000407)	432.293	532.751	331.836
CTSH	id-55917merged_bedopsunion_all3overlap_filterq5_K4m3.bed	NC_040269.1	23095221	23097444	1106	2511	ENSOARG00000014664	18	24204978	24226654	cathepsin H	detected at high to low expression in 504 of 504 tissues	high to low	detected in all, tissue enhanced (macrophage LPS time course 0 hrs (TxBF adult female), replicate 1, macrophage LPS time course 0 hrs (TxBF adult female), replicate 2, macrophage LPS time course 0 hrs (TxBF adult female), replicate 3, macrophage LPS time course 0 hrs (TxBF adult male), replicate 1, macrophage LPS time course 0 hrs (TxBF adult male), replicate 2, macrophage LPS time course 0 hrs (…	thyroid hormone binding (GO:0070324) | protein binding (GO:0005515) | aminopeptidase activity (GO:0004177) | cysteine-type endopeptidase activity (GO:0004197) | endopeptidase activity (GO:0004175) | cysteine-type peptidase activity (GO:0008234) | hydrolas	bradykinin catabolic process (GO:0010815) | positive regulation of angiogenesis (GO:0045766) | positive regulation of apoptotic signaling pathway (GO:2001235) | surfactant homeostasis (GO:0043129) | dichotomous subdivision of terminal units involved in lung branching (GO:0060448) | positive regulation of epithelial cell migration (GO:0010634) | cellular response to thyroid hormone stimulus (GO:00…	alveolar lamellar body (GO:0097208) | extracellular space (GO:0005615) | cytosol (GO:0005829) | lysosome (GO:0005764) | extracellular exosome (GO:0070062)	432.214	673.648	190.78
CD83	id-60849merged_bedopsunion_all3overlap_filterq5_K4m3.bed	NC_040271.1	46106124	46106484	-222	123	ENSOARG00000012936	20	41636972	41655509	CD83 molecule	detected at high to low expression in 459 of 504 tissues	high to low	tissue enhanced (alveolar macrophage (Texel adult female), replicate 1, alveolar macrophage (Texel adult male), replicate 1, blood leukocytes (TxBF adult female), replicate 2, macrophage LPS time course 2 hrs (TxBF adult female), replicate 1, macrophage LPS time course 2 hrs (TxBF adult female), replicate 2, macrophage LPS time course 2 hrs (TxBF adult female), replicate 3, macrophage LPS time co…	protein binding (GO:0005515)	positive regulation of interleukin-10 production (GO:0032733) | negative regulation of interleukin-4 production (GO:0032713) | positive regulation of interleukin-2 production (GO:0032743) | positive regulation of CD4-positive, alpha-beta T cell differentiation (GO:0043372) | response to organic cyclic compound (GO:0014070)	external side of plasma membrane (GO:0009897)	431.964	118.634	745.293
HEBP1	id-19594merged_bedopsunion_all3overlap_filterq5_K4m3.bed	NC_040254.1	217145704	217149657	1306	3205	ENSOARG00000020830	3	201751176	201787081	heme binding protein 1	detected at high to low expression in 504 of 504 tissues	high to low	detected in all, tissue enhanced (alveolar macrophage (TxBF adult female), replicate 1, alveolar macrophage (TxBF adult male), replicate 3, macrophage LPS time course 0 hrs (TxBF adult female), replicate 1, macrophage LPS time course 0 hrs (TxBF adult female), replicate 2, macrophage LPS time course 0 hrs (TxBF adult female), replicate 3, macrophage LPS time course 0 hrs (TxBF adult male), replic…	unknown	unknown	extracellular exosome (GO:0070062)	429.367	499.632	359.102
RIDA	id-36390merged_bedopsunion_all3overlap_filterq5_K4m3.bed	NC_040260.1	86952725	86958777	1632	5776	ENSOARG00000006295	X	75853931	75854341	reactive intermediate imine deaminase A homolog	detected at high to low expression in 504 of 504 tissues	high to low	detected in all, tissue enhanced (kidney cortex (TxBF adult female), replicate 1, kidney cortex (TxBF adult female), replicate 2, kidney cortex (TxBF adult female), replicate 3, kidney cortex (TxBF adult male), replicate 1, kidney cortex (TxBF adult male), replicate 3, kidney cortex (Texel adult male), replicate 1, kidney cortex (Texel lamb/6-10 months female), replicate 1)	poly(A) RNA binding (GO:0044822) | deaminase activity (GO:0019239)	metabolic process (GO:0008152)	mitochondrion (GO:0005739) | extracellular exosome (GO:0070062)	428.993	289.195	568.791
GPX3	id-26030merged_bedopsunion_all3overlap_filterq5_K4m3.bed	NC_040256.1	65008602	65012631	1293	3060	ENSOARG00000007929	5	59813035	59815552	glutathione peroxidase 3	detected at high to low expression in 504 of 504 tissues	high to low	detected in all, tissue enhanced (hippocampus (TxBF adult female), replicate 3, kidney cortex (TxBF adult female), replicate 1, kidney cortex (TxBF adult female), replicate 2, kidney cortex (TxBF adult female), replicate 3, kidney cortex (TxBF adult male), replicate 1, kidney cortex (TxBF adult male), replicate 3, kidney cortex (Texel adult male), replicate 1, kidney cortex (Texel lamb/6-10 month…	peroxidase activity (GO:0004601) | protein binding (GO:0005515) | glutathione peroxidase activity (GO:0004602) | selenium binding (GO:0008430) | oxidoreductase activity (GO:0016491)	hydrogen peroxide catabolic process (GO:0042744) | protein homotetramerization (GO:0051289) | oxidation-reduction process (GO:0055114) | response to oxidative stress (GO:0006979)	extracellular space (GO:0005615) | extracellular exosome (GO:0070062)	425.868	504.204	347.531
PLEK	id-15071merged_bedopsunion_all3overlap_filterq5_K4m3.bed	NC_040254.1	41729060	41733893	1930	3152	ENSOARG00000019902	3	39803498	39829657	pleckstrin	detected at high to low expression in 346 of 504 tissues	high to low	tissue enhanced (alveolar macrophage (TxBF adult female), replicate 1, macrophage LPS time course 2 hrs (TxBF adult female), replicate 1, macrophage LPS time course 2 hrs (TxBF adult female), replicate 2, macrophage LPS time course 2 hrs (TxBF adult female), replicate 3, macrophage LPS time course 2 hrs (TxBF adult male), replicate 1, macrophage LPS time course 2 hrs (TxBF adult male), replicate …	protein binding (GO:0005515) | protein homodimerization activity (GO:0042803) | protein kinase C binding (GO:0005080) | phosphatidylinositol-3,4-bisphosphate binding (GO:0043325)	positive regulation of actin filament bundle assembly (GO:0032233) | platelet degranulation (GO:0002576) | vesicle docking involved in exocytosis (GO:0006904) | actin cytoskeleton reorganization (GO:0031532) | phosphatidylinositol metabolic process (GO:0046488) | phospholipase C-inhibiting G-protein coupled receptor signaling pathway (GO:0030845) | integrin-mediated signaling pathway (GO:0007229)…	ruffle membrane (GO:0032587) | cytoplasm (GO:0005737) | membrane (GO:0016020)	424.849	690.582	159.116
MSR1	id-68971merged_bedopsunion_all3overlap_filterq5_K4m3.bed	NC_040277.1	22612801	22617295	1142	7691	ENSOARG00000009626	26	19630188	19698728	macrophage scavenger receptor 1	detected at high to low expression in 414 of 504 tissues	high to low	tissue enhanced (alveolar macrophage (TxBF adult female), replicate 1, alveolar macrophage (TxBF adult male), replicate 2, macrophage LPS time course 0 hrs (TxBF adult female), replicate 1, macrophage LPS time course 0 hrs (TxBF adult female), replicate 2, macrophage LPS time course 0 hrs (TxBF adult female), replicate 3, macrophage LPS time course 0 hrs (TxBF adult male), replicate 1, macrophage…	low-density lipoprotein particle binding (GO:0030169) | protein binding (GO:0005515) | scavenger receptor activity (GO:0005044)	positive regulation of cholesterol storage (GO:0010886) | plasma lipoprotein particle clearance (GO:0034381) | positive regulation of macrophage derived foam cell differentiation (GO:0010744) | receptor-mediated endocytosis (GO:0006898) | lipoprotein transport (GO:0042953) | cholesterol transport (GO:0030301)	membrane (GO:0016020)	424.719	578.256	271.182
SCPEP1	id-41842merged_bedopsunion_all3overlap_filterq5_K4m3.bed	NC_040262.1	59523046	59526019	1486	3858	ENSOARG00000007312	11	7371510	7393562	serine carboxypeptidase 1	detected at high to low expression in 504 of 504 tissues	high to low	detected in all, tissue enhanced (alveolar macrophage (TxBF adult male), replicate 1, alveolar macrophage (TxBF adult male), replicate 2, alveolar macrophage (Texel adult female), replicate 1, alveolar macrophage (Texel adult male), replicate 1, macrophage LPS time course 0 hrs (TxBF adult female), replicate 1, macrophage LPS time course 0 hrs (TxBF adult female), replicate 2, macrophage LPS time…	serine-type carboxypeptidase activity (GO:0004185)	positive regulation of vasodilation (GO:0045909) | negative regulation of blood pressure (GO:0045776) | proteolysis (GO:0006508)	extracellular exosome (GO:0070062)	422.416	188.925	655.908
GNAI2	id-58479merged_bedopsunion_all3overlap_filterq5_K4m3.bed	NC_040270.1	52104808	52107900	1483	5286	ENSOARG00000010164	19	50053939	50072431	G protein subunit alpha i2	detected at high to low expression in 504 of 504 tissues	high to low	detected in all	G-protein beta/gamma-subunit complex binding (GO:0031683) | protein binding (GO:0005515) | GTPase activity (GO:0003924) | nucleotide binding (GO:0000166) | GTP binding (GO:0005525) | signal transducer activity (GO:0004871) | guanyl nucleotide binding (GO:	metabolic process (GO:0008152) | adenylate cyclase-modulating G-protein coupled receptor signaling pathway (GO:0007188) | G-protein coupled receptor signaling pathway (GO:0007186) | signal transduction (GO:0007165) | G-protein coupled acetylcholine receptor signaling pathway (GO:0007213) | cell division (GO:0051301) | cell proliferation (GO:0008283) | adenylate cyclase-inhibiting G-protein couple…	centrosome (GO:0005813) | cell body (GO:0044297) | midbody (GO:0030496) | dendrite (GO:0030425) | plasma membrane (GO:0005886) | membrane (GO:0016020) | extracellular vesicle (GO:1903561) | extracellular exosome (GO:0070062) | cytoplasm (GO:0005737) | nucleoplasm (GO:0005654)	417.719	333.699	501.738
UBE2L3	id-55259merged_bedopsunion_all3overlap_filterq5_K4m3.bed	NC_040268.1	81616503	81617764	1123	730	ENSOARG00000016007	17	71369986	71384401	ubiquitin-conjugating enzyme E2 L3	detected at high to medium expression in 504 of 504 tissues	high to medium	detected in all	ubiquitin conjugating enzyme activity (GO:0061631) | protein binding (GO:0005515) | ligase activity (GO:0016874)	protein transport (GO:0015031) | protein ubiquitination involved in ubiquitin-dependent protein catabolic process (GO:0042787) | cellular protein modification process (GO:0006464)	unknown	415.57	426.953	404.187
RETN	id-24299merged_bedopsunion_all3overlap_filterq5_K4m3.bed	NC_040256.1	14824369	14827828	137	1352	ENSOARG00000002291	5	14185287	14186266	Ovis aries resistin (RETN), mRNA.	detected at high to low expression in 296 of 504 tissues	high to low	tissue enhanced (alveolar macrophage (TxBF adult male), replicate 2, alveolar macrophage (Texel adult female), replicate 1, alveolar macrophage (Texel adult male), replicate 1, blood leukocytes (TxBF adult male), replicate 2, lung (TxBF adult female), replicate 3, macrophage LPS time course 24 hrs (TxBF adult male), replicate 1, spleen (Texel adult male), replicate 1)	hormone activity (GO:0005179)	unknown	extracellular space (GO:0005615) | extracellular exosome (GO:0070062) | extracellular region (GO:0005576)	410.836	97.658	724.013
CD99	id-69619merged_bedopsunion_all3overlap_filterq5_K4m3.bed	NC_040278.1	547540	550280	1464	1629	ENSOARG00000008203	X	1210289	1227094	CD99 molecule	detected at high to low expression in 504 of 504 tissues	high to low	detected in all, tissue enhanced (macrophage LPS time course 0 hrs (TxBF adult female), replicate 1, macrophage LPS time course 0 hrs (TxBF adult female), replicate 2, macrophage LPS time course 0 hrs (TxBF adult female), replicate 3, macrophage LPS time course 0 hrs (TxBF adult male), replicate 1, macrophage LPS time course 0 hrs (TxBF adult male), replicate 2, macrophage LPS time course 0 hrs (…	unknown	unknown	focal adhesion (GO:0005925)	410.224	668.85	151.599
EFHD2	id-43407merged_bedopsunion_all3overlap_filterq5_K4m3.bed	NC_040263.1	55831625	55832402	-333	313	ENSOARG00000010074	12	50122695	50139182	EF-hand domain family member D2	detected at high to low expression in 502 of 504 tissues	high to low	tissue enhanced (alveolar macrophage (TxBF adult female), replicate 1, macrophage LPS time course 2 hrs (TxBF adult female), replicate 2, macrophage LPS time course 2 hrs (TxBF adult female), replicate 3, macrophage LPS time course 2 hrs (TxBF adult male), replicate 1, macrophage LPS time course 2 hrs (TxBF adult male), replicate 2, macrophage LPS time course 2 hrs (TxBF adult male), replicate 3,…	calcium ion binding (GO:0005509)	unknown	unknown	398.41	381.008	415.812
HNRNPA2B1	id-22358merged_bedopsunion_all3overlap_filterq5_K4m3.bed	NC_040255.1	76606445	76612071	1944	9074	ENSOARG00000010132	4	69718406	69726811	heterogeneous nuclear ribonucleoprotein A2/B1	detected at high expression in 504 of 504 tissues	high	detected in all	RNA binding (GO:0003723) | protein binding (GO:0005515) | miRNA binding (GO:0035198) | nucleic acid binding (GO:0003676) | N6-methyladenosine-containing RNA binding (GO:1990247) | mRNA 3'-UTR binding (GO:0003730) | single-stranded telomeric DNA binding (G	primary miRNA processing (GO:0031053) | RNA transport (GO:0050658) | miRNA transport (GO:1990428) | negative regulation of transcription from RNA polymerase II promoter (GO:0000122) | mRNA export from nucleus (GO:0006406) | negative regulation of mRNA splicing, via spliceosome (GO:0048025) | mRNA processing (GO:0006397) | mRNA splicing, via spliceosome (GO:0000398)	catalytic step 2 spliceosome (GO:0071013) | spliceosomal complex (GO:0005681) | intracellular ribonucleoprotein complex (GO:0030529) | nucleus (GO:0005634) | cytoplasm (GO:0005737) | membrane (GO:0016020) | nucleoplasm (GO:0005654) | extracellular exosome (GO:0070062)	394.368	439.75	348.986
ITGB2	id-6932merged_bedopsunion_all3overlap_filterq5_K4m3.bed	NC_040252.1	288131243	288136076	1436	7893	ENSOARG00000012367	1	262869672	262887497	integrin subunit beta 2	detected at high to low expression in 467 of 504 tissues	high to low	tissue enhanced (alveolar macrophage (TxBF adult female), replicate 1, alveolar macrophage (TxBF adult male), replicate 1, alveolar macrophage (Texel adult female), replicate 1, macrophage LPS time course 0 hrs (TxBF adult female), replicate 1, macrophage LPS time course 0 hrs (TxBF adult female), replicate 2, macrophage LPS time course 0 hrs (TxBF adult male), replicate 3, macrophage LPS time co…	cell adhesion molecule binding (GO:0050839) | protein binding (GO:0005515) | ICAM-3 receptor activity (GO:0030369) | protein kinase binding (GO:0019901) | glycoprotein binding (GO:0001948) | receptor activity (GO:0004872)	neutrophil chemotaxis (GO:0030593) | regulation of peptidyl-tyrosine phosphorylation (GO:0050730) | cell adhesion (GO:0007155) | integrin-mediated signaling pathway (GO:0007229) | endodermal cell differentiation (GO:0035987) | receptor clustering (GO:0043113) | leukocyte cell-cell adhesion (GO:0007159) | cell-matrix adhesion (GO:0007160) | heterotypic cell-cell adhesion (GO:0034113)	integral component of membrane (GO:0016021) | receptor complex (GO:0043235) | cell surface (GO:0009986) | extracellular vesicle (GO:1903561) | membrane (GO:0016020) | integrin complex (GO:0008305) | integrin alphaL-beta2 complex (GO:0034687) | extracellular exosome (GO:0070062)	393.332	374.699	411.966
NPC2	id-31754merged_bedopsunion_all3overlap_filterq5_K4m3.bed	NC_040258.1	89536428	89538734	268	2684	ENSOARG00000001076	7	82687433	82696115	NPC intracellular cholesterol transporter 2	detected at high to low expression in 504 of 504 tissues	high to low	detected in all, tissue enhanced (epididymis (TxBF adult male), replicate 1, epididymis (TxBF adult male), replicate 2, epididymis (TxBF adult male), replicate 3, epididymis (Texel adult male), replicate 1, lung (TxBF adult female), replicate 1, lung (TxBF adult female), replicate 2, lung (TxBF adult male), replicate 2, lung (Texel adult female), replicate 1, lung (Texel adult male), replicate 1,…	protein binding (GO:0005515) | cholesterol binding (GO:0015485) | enzyme binding (GO:0019899)	intracellular sterol transport (GO:0032366) | cholesterol efflux (GO:0033344) | cholesterol homeostasis (GO:0042632) | intracellular cholesterol transport (GO:0032367) | response to virus (GO:0009615) | cholesterol transport (GO:0030301)	lysosome (GO:0005764) | extracellular exosome (GO:0070062)	391.235	363.704	418.766
CTSC	id-61485merged_bedopsunion_all3overlap_filterq5_K4m3.bed	NC_040272.1	8332720	8333924	-749	875	ENSOARG00000003994	21	6801447	6844671	cathepsin C	detected at high to low expression in 504 of 504 tissues	high to low	detected in all, tissue enhanced (alveolar macrophage (TxBF adult male), replicate 3, macrophage LPS time course 0 hrs (TxBF adult female), replicate 1, macrophage LPS time course 0 hrs (TxBF adult male), replicate 1, macrophage LPS time course 0 hrs (TxBF adult male), replicate 2, macrophage LPS time course 0 hrs (TxBF adult male), replicate 3, macrophage LPS time course 2 hrs (TxBF adult female…	protein binding (GO:0005515) | cysteine-type endopeptidase activity (GO:0004197) | cysteine-type peptidase activity (GO:0008234) | hydrolase activity (GO:0016787) | serine-type endopeptidase activity (GO:0004252) | peptidase activator activity involved in	positive regulation of apoptotic signaling pathway (GO:2001235) | T cell mediated cytotoxicity (GO:0001913) | proteolysis (GO:0006508)	extracellular space (GO:0005615) | membrane (GO:0016020) | extracellular exosome (GO:0070062)	388.082	373.651	402.514
TMEM167A	id-26351merged_bedopsunion_all3overlap_filterq5_K4m3.bed	NC_040256.1	86812886	86815339	-46	4682	ENSOARG00000015577	5	80194100	80205004	transmembrane protein 167A	detected at high to medium expression in 504 of 504 tissues	high to medium	detected in all, tissue enhanced (blastocyst second pool (TxBF blastocyst unknown sex), replicate 1, blastocyst third pool (TxBF blastocyst unknown sex), replicate 1)	unknown	unknown	integral component of membrane (GO:0016021) | membrane (GO:0016020)	382.195	430.416	333.975
DYNLRB1	id-46318merged_bedopsunion_all3overlap_filterq5_K4m3.bed	NC_040264.1	66692029	66694385	176	4711	ENSOARG00000009982	13	63462217	63470918	dynein light chain roadblock-type 1	detected at high expression in 504 of 504 tissues	high	detected in all	protein binding (GO:0005515)	unknown	centrosome (GO:0005813) | membrane (GO:0016020)	378.329	426.616	330.042
SELENOW	id-49015merged_bedopsunion_all3overlap_filterq5_K4m3.bed	NC_040265.1	58135635	58137839	820	1745	ENSOARG00000011453	14	53728199	53730860	selenoprotein W	detected at high expression in 504 of 504 tissues	high	detected in all	selenium binding (GO:0008430)	cell redox homeostasis (GO:0045454)	cell (GO:0005623)	374.296	463.478	285.113
EIF4G2	id-50594merged_bedopsunion_all3overlap_filterq5_K4m3.bed	NC_040266.1	44919507	44921570	644	1629	ENSOARG00000010243	15	41432300	41442594	eukaryotic translation initiation factor 4 gamma 2	detected at high to low expression in 504 of 504 tissues	high to low	detected in all	RNA binding (GO:0003723) | protein binding (GO:0005515) | binding (GO:0005488)	unknown	unknown	371	454.435	287.566
CLTA	id-8890merged_bedopsunion_all3overlap_filterq5_K4m3.bed	NC_040253.1	55070316	55074994	1095	6518	ENSOARG00000011612	2	52048202	52065307	clathrin light chain A	detected at high to medium expression in 504 of 504 tissues	high to medium	detected in all	structural molecule activity (GO:0005198) | protein binding (GO:0005515) | clathrin heavy chain binding (GO:0032050)	intracellular protein transport (GO:0006886) | vesicle-mediated transport (GO:0016192)	clathrin coat of trans-Golgi network vesicle (GO:0030130) | clathrin complex (GO:0071439) | clathrin coat of coated pit (GO:0030132) | membrane (GO:0016020) | intracellular membrane-bounded organelle (GO:0043231)	368.505	280.263	456.747
TPI1	id-20009merged_bedopsunion_all3overlap_filterq5_K4m3.bed	NC_040254.1	224348830	224350829	1016	1623	ENSOARG00000005428	3	207527997	207529618	triosephosphate isomerase 1	detected at high to low expression in 504 of 504 tissues	high to low	detected in all, tissue enhanced (skeletal muscle bicep (TxBF adult male), replicate 1, skeletal muscle bicep (Texel adult male), replicate 1, skeletal muscle longitudinal dorsal (TxBF adult female), replicate 3, skeletal muscle longitudinal dorsal (TxBF adult male), replicate 2, skeletal muscle longitudinal dorsal (TxBF adult male), replicate 3, skeletal muscle longitudinal dorsal (Texel adult f…	protein binding (GO:0005515) | ubiquitin protein ligase binding (GO:0031625) | isomerase activity (GO:0016853) | triose-phosphate isomerase activity (GO:0004807) | catalytic activity (GO:0003824)	metabolic process (GO:0008152) | glyceraldehyde-3-phosphate metabolic process (GO:0019682) | glycolytic process (GO:0006096) | gluconeogenesis (GO:0006094) | multicellular organism development (GO:0007275) | glucose metabolic process (GO:0006006)	nucleus (GO:0005634) | extracellular space (GO:0005615) | extracellular exosome (GO:0070062)	365.286	471.64	258.931
CNDP2	id-64364merged_bedopsunion_all3overlap_filterq5_K4m3.bed	NC_040274.1	4254332	4258553	53	2968	ENSOARG00000004659	23	3957655	3967571	CNDP dipeptidase 2 (metallopeptidase M20 family)	detected at high to low expression in 503 of 504 tissues	high to low	tissue enhanced (alveolar macrophage (TxBF adult male), replicate 1, alveolar macrophage (TxBF adult male), replicate 2, epididymis (TxBF adult male), replicate 2, epididymis (TxBF adult male), replicate 3, macrophage LPS time course 0 hrs (TxBF adult female), replicate 1, macrophage LPS time course 0 hrs (TxBF adult male), replicate 3, macrophage LPS time course 2 hrs (TxBF adult female), replic…	tripeptidase activity (GO:0034701) | hydrolase activity (GO:0016787) | peptidase activity (GO:0008233) | metallopeptidase activity (GO:0008237) | dipeptidase activity (GO:0016805)	metabolic process (GO:0008152) | proteolysis (GO:0006508)	cytoplasm (GO:0005737) | nucleoplasm (GO:0005654) | extracellular exosome (GO:0070062)	362.099	439.405	284.793
VAT1	id-39766merged_bedopsunion_all3overlap_filterq5_K4m3.bed	NC_040262.1	20056976	20059009	-227	2483	ENSOARG00000004544	11	42516507	42521809	vesicle amine transport 1	detected at high to low expression in 504 of 504 tissues	high to low	detected in all, tissue enhanced (alveolar macrophage (TxBF adult male), replicate 1, alveolar macrophage (TxBF adult male), replicate 3, macrophage LPS time course 0 hrs (TxBF adult female), replicate 1, macrophage LPS time course 0 hrs (TxBF adult female), replicate 2, macrophage LPS time course 0 hrs (TxBF adult female), replicate 3, macrophage LPS time course 0 hrs (TxBF adult male), replicat…	oxidoreductase activity (GO:0016491) | zinc ion binding (GO:0008270)	negative regulation of mitochondrial fusion (GO:0010637) | oxidation-reduction process (GO:0055114)	extracellular exosome (GO:0070062)	361.113	406.726	315.5
SLC31A1	id-7692merged_bedopsunion_all3overlap_filterq5_K4m3.bed	NC_040253.1	10831769	10834006	1052	3667	ENSOARG00000006345	2	10416301	10420186	solute carrier family 31 member 1	detected at high to low expression in 499 of 504 tissues	high to low	tissue enhanced (alveolar macrophage (TxBF adult male), replicate 1, alveolar macrophage (TxBF adult male), replicate 2, alveolar macrophage (TxBF adult male), replicate 3, alveolar macrophage (Texel adult female), replicate 1, ileum (TxBF adult female), replicate 3, jejunum (TxBF lamb/8 weeks male), replicate 1, jejunum (TxBF lamb/8 weeks male), replicate 2, peyers patch (TxBF lamb/1 week female…	protein binding (GO:0005515) | copper uptake transmembrane transporter activity (GO:0015088) | copper ion transmembrane transporter activity (GO:0005375)	cellular copper ion homeostasis (GO:0006878) | copper ion import (GO:0015677) | copper ion transmembrane transport (GO:0035434)	integral component of membrane (GO:0016021) | late endosome (GO:0005770) | recycling endosome (GO:0055037)	360.574	198.972	522.176
RAP1B	id-18235merged_bedopsunion_all3overlap_filterq5_K4m3.bed	NC_040254.1	162287349	162288183	-511	711	ENSOARG00000001039	3	151070755	151077096	RAP1B, member of RAS oncogene family	detected at high to low expression in 503 of 504 tissues	high to low	mixed expression	protein binding (GO:0005515) | protein complex binding (GO:0032403) | GTPase activity (GO:0003924) | GDP binding (GO:0019003) | nucleotide binding (GO:0000166) | GTP binding (GO:0005525)	small GTPase mediated signal transduction (GO:0007264) | positive regulation of ERK1 and ERK2 cascade (GO:0070374) | Rap protein signal transduction (GO:0032486) | establishment of endothelial barrier (GO:0061028) | regulation of establishment of cell polarity (GO:2000114) | regulation of cell junction assembly (GO:1901888) | negative regulation of synaptic vesicle exocytosis (GO:2000301) | cellu…	intracellular (GO:0005622) | cytosol (GO:0005829) | lipid particle (GO:0005811) | cell-cell junction (GO:0005911) | membrane (GO:0016020) | extracellular exosome (GO:0070062)	354.927	349.123	360.731
DAZAP2	id-17717merged_bedopsunion_all3overlap_filterq5_K4m3.bed	NC_040254.1	144531041	144532561	-417	2187	ENSOARG00000017368	3	134816952	134819829	DAZ associated protein 2	detected at high to low expression in 504 of 504 tissues	high to low	detected in all	protein binding (GO:0005515) | WW domain binding (GO:0050699)	unknown	unknown	354.675	297.086	412.263
SRSF3	id-59498merged_bedopsunion_all3overlap_filterq5_K4m3.bed	NC_040271.1	12161135	12167535	53	8444	ENSOARG00000013584	20	10605613	10609936	serine and arginine rich splicing factor 3	detected at high to low expression in 503 of 504 tissues	high to low	mixed expression	RNA binding (GO:0003723) | protein binding (GO:0005515) | nucleic acid binding (GO:0003676) | phospholipase binding (GO:0043274) | poly(A) RNA binding (GO:0044822) | nucleotide binding (GO:0000166)	regulation of mRNA splicing, via spliceosome (GO:0048024)	nuclear speck (GO:0016607)	352.865	330.551	375.179
NDUFS5	id-436merged_bedopsunion_all3overlap_filterq5_K4m3.bed	NC_040252.1	14283312	14285112	262	4226	ENSOARG00000019983	1	13507108	13510324	NADH:ubiquinone oxidoreductase subunit S5	detected at high expression in 504 of 504 tissues	high	detected in all, tissue enhanced (kidney cortex (TxBF adult male), replicate 2)	unknown	mitochondrial respiratory chain complex I assembly (GO:0032981)	mitochondrial respiratory chain complex I (GO:0005747) | mitochondrion (GO:0005739)	351.545	335.841	367.249
TXNRD1	id-18834merged_bedopsunion_all3overlap_filterq5_K4m3.bed	NC_040254.1	185720782	185724031	924	5710	ENSOARG00000016814	3	172982661	173042110	thioredoxin reductase 1	detected at high to low expression in 500 of 504 tissues	high to low	tissue enhanced (alveolar macrophage (TxBF adult female), replicate 1, alveolar macrophage (TxBF adult male), replicate 1, alveolar macrophage (TxBF adult male), replicate 2, macrophage LPS time course 0 hrs (TxBF adult male), replicate 1, macrophage LPS time course 24 hrs (TxBF adult male), replicate 1, macrophage LPS time course 4 hrs (TxBF adult female), replicate 1, macrophage LPS time course…	protein binding (GO:0005515) | flavin adenine dinucleotide binding (GO:0050660) | thioredoxin-disulfide reductase activity (GO:0004791) | oxidoreductase activity, acting on a sulfur group of donors, NAD(P) as acceptor (GO:0016668) | oxidoreductase activit	gastrulation (GO:0007369) | mesoderm formation (GO:0001707) | cell redox homeostasis (GO:0045454) | cell proliferation (GO:0008283) | oxidation-reduction process (GO:0055114)	nucleus (GO:0005634) | cell (GO:0005623) | cytosol (GO:0005829) | cytoplasm (GO:0005737) | mitochondrion (GO:0005739) | extracellular exosome (GO:0070062)	349.55	648.863	50.236
ATF4	id-20390merged_bedopsunion_all3overlap_filterq5_K4m3.bed	NC_040254.1	231775147	231780266	-107	3854	ENSOARG00000016775	3	214930338	214931586	activating transcription factor 4	detected at high to medium expression in 504 of 504 tissues	high to medium	detected in all	transcriptional activator activity, RNA polymerase II core promoter proximal region sequence-specific binding (GO:0001077) | protein binding (GO:0005515) | core promoter sequence-specific DNA binding (GO:0001046) | RNA polymerase II core promoter proximal	positive regulation of neuron apoptotic process (GO:0043525) | regulation of transcription, DNA-templated (GO:0006355) | response to endoplasmic reticulum stress (GO:0034976) | circadian regulation of gene expression (GO:0032922) | mRNA transcription from RNA polymerase II promoter (GO:0042789) | positive regulation of transcription from RNA polymerase II promoter (GO:0045944) | cellular response…	transcription factor complex (GO:0005667) | neuron projection (GO:0043005) | ATF1-ATF4 transcription factor complex (GO:1990590) | Lewy body core (GO:1990037) | ATF4-CREB1 transcription factor complex (GO:1990589) | nuclear periphery (GO:0034399) | CHOP-ATF4 complex (GO:1990617) | nucleus (GO:0005634) | cytoplasm (GO:0005737)	347.861	372.257	323.465
ACTR2	id-15147merged_bedopsunion_all3overlap_filterq5_K4m3.bed	NC_040254.1	45049325	45055124	1706	7833	ENSOARG00000019990	3	42946949	42983524	ARP2 actin related protein 2 homolog	detected at high to low expression in 503 of 504 tissues	high to low	mixed expression	ATP binding (GO:0005524) | structural constituent of cytoskeleton (GO:0005200) | actin filament binding (GO:0051015)	cytosolic transport (GO:0016482) | Arp2/3 complex-mediated actin nucleation (GO:0034314) | meiotic chromosome movement towards spindle pole (GO:0016344) | actin cytoskeleton organization (GO:0030036) | cilium assembly (GO:0042384) | asymmetric cell division (GO:0008356) | meiotic cytokinesis (GO:0033206) | actin filament organization (GO:0007015) | spindle localization (GO:0051653) | meiotic cell…	cytoskeleton (GO:0005856) | focal adhesion (GO:0005925) | cell cortex (GO:0005938) | cytoplasm (GO:0005737) | membrane (GO:0016020) | Arp2/3 protein complex (GO:0005885) | actin cap (GO:0030478) | extracellular exosome (GO:0070062)	345.108	397.331	292.886
WDR83OS	id-24097merged_bedopsunion_all3overlap_filterq5_K4m3.bed	NC_040256.1	11207671	11210540	273	2975	ENSOARG00000012280	5	10903512	10916205	WD repeat domain 83 opposite strand	detected at high to medium expression in 504 of 504 tissues	high to medium	detected in all	unknown	unknown	unknown	344.009	312.641	375.376
SSR2	id-3123merged_bedopsunion_all3overlap_filterq5_K4m3.bed	NC_040252.1	112197473	112199100	435	1584	ENSOARG00000005196	1	104609520	104616269	signal sequence receptor subunit 2	detected at high to medium expression in 504 of 504 tissues	high to medium	detected in all	unknown	unknown	integral component of membrane (GO:0016021) | endoplasmic reticulum membrane (GO:0005789) | membrane (GO:0016020) | endoplasmic reticulum (GO:0005783)	343.915	342.815	345.015
PGK1	id-70862merged_bedopsunion_all3overlap_filterq5_K4m3.bed	NC_040278.1	72963299	72966725	1585	3300	ENSOARG00000018803	X	65709703	65731937	phosphoglycerate kinase 1	detected at high to low expression in 504 of 504 tissues	high to low	detected in all, tissue enhanced (skeletal muscle longitudinal dorsal (TxBF adult female), replicate 3, skeletal muscle longitudinal dorsal (TxBF adult male), replicate 1, skeletal muscle longitudinal dorsal (TxBF adult male), replicate 2, skeletal muscle longitudinal dorsal (TxBF adult male), replicate 3)	ATP binding (GO:0005524) | phosphoglycerate kinase activity (GO:0004618) | protein binding (GO:0005515) | transferase activity (GO:0016740) | kinase activity (GO:0016301)	epithelial cell differentiation (GO:0030855) | glycolytic process (GO:0006096) | phosphorylation (GO:0016310)	membrane raft (GO:0045121) | membrane (GO:0016020) | extracellular exosome (GO:0070062)	343.51	430.177	256.844
BTG1	id-17389merged_bedopsunion_all3overlap_filterq5_K4m3.bed	NC_040254.1	137918445	137920909	-1322	1083	ENSOARG00000016760	3	128382099	128382467	BTG anti-proliferation factor 1	detected at high to low expression in 504 of 504 tissues	high to low	detected in all, tissue enhanced (blood leukocytes (TxBF adult female), replicate 1, blood leukocytes (TxBF adult female), replicate 2, blood leukocytes (TxBF adult male), replicate 3, PBMC (TxBF adult female), replicate 1, PBMC (TxBF adult female), replicate 3, PBMC (TxBF adult male), replicate 1, PBMC (TxBF adult male), replicate 2, PBMC (TxBF adult male), replicate 3)	protein binding (GO:0005515) | enzyme binding (GO:0019899)	positive regulation of angiogenesis (GO:0045766) | positive regulation of fibroblast apoptotic process (GO:2000271) | positive regulation of endothelial cell differentiation (GO:0045603) | negative regulation of cell proliferation (GO:0008285) | positive regulation of myoblast differentiation (GO:0045663)	nucleus (GO:0005634) | cytoplasm (GO:0005737)	340.092	307.2	372.985
UCP2	id-50927merged_bedopsunion_all3overlap_filterq5_K4m3.bed	NC_040266.1	56520167	56525032	1312	5214	ENSOARG00000008561	15	51596036	51598758	mitochondrial uncoupling protein 2	detected at high to low expression in 501 of 504 tissues	high to low	tissue enhanced (blood leukocytes (TxBF adult male), replicate 1, jejunum (TxBF lamb/newborn female), replicate 1, jejunum (TxBF lamb/newborn male), replicate 1)	protein binding (GO:0005515)	response to hypoxia (GO:0001666) | mitochondrial transport (GO:0006839) | transport (GO:0006810) | regulation of mitochondrial membrane potential (GO:0051881)	integral component of membrane (GO:0016021) | mitochondrial membrane (GO:0031966) | membrane (GO:0016020) | mitochondrion (GO:0005739)	339.656	105.254	574.057
SRP9	id-42484merged_bedopsunion_all3overlap_filterq5_K4m3.bed	NC_040263.1	31491579	31494489	-45	4292	ENSOARG00000017438	12	26964560	26973625	signal recognition particle 9	detected at high to low expression in 502 of 504 tissues	high to low	mixed expression	protein binding (GO:0005515) | 7S RNA binding (GO:0008312)	SRP-dependent cotranslational protein targeting to membrane (GO:0006614) | negative regulation of translational elongation (GO:0045900)	signal recognition particle (GO:0048500) | extracellular exosome (GO:0070062)	339.426	414.855	263.998
BLVRB	id-48580merged_bedopsunion_all3overlap_filterq5_K4m3.bed	NC_040265.1	52897319	52901003	549	1972	ENSOARG00000006640	14	48926673	48944336	biliverdin reductase B	detected at high to low expression in 504 of 504 tissues	high to low	detected in all, tissue enhanced (alveolar macrophage (TxBF adult male), replicate 1, liver 35 (TxBF embryo female), replicate 1, liver 35 (TxBF embryo female), replicate 2, liver 35 (TxBF embryo male), replicate 1, macrophage LPS time course 0 hrs (TxBF adult male), replicate 1, macrophage LPS time course 0 hrs (TxBF adult male), replicate 3, macrophage LPS time course 7 hrs (TxBF adult male), r…	riboflavin reductase (NADPH) activity (GO:0042602) | biliverdin reductase activity (GO:0004074)	heme catabolic process (GO:0042167)	cytosol (GO:0005829) | cytoplasm (GO:0005737) | plasma membrane (GO:0005886) | nucleoplasm (GO:0005654) | extracellular exosome (GO:0070062)	338.872	500.851	176.892
SDC4	id-46708merged_bedopsunion_all3overlap_filterq5_K4m3.bed	NC_040264.1	76912636	76914735	1381	609	ENSOARG00000005209	13	73172620	73181525	syndecan 4	detected at high to low expression in 500 of 504 tissues	high to low	tissue enhanced (macrophage LPS time course 2 hrs (TxBF adult female), replicate 1, macrophage LPS time course 2 hrs (TxBF adult female), replicate 2, macrophage LPS time course 2 hrs (TxBF adult female), replicate 3, macrophage LPS time course 2 hrs (TxBF adult male), replicate 1, macrophage LPS time course 2 hrs (TxBF adult male), replicate 2, macrophage LPS time course 2 hrs (TxBF adult male),…	protein binding (GO:0005515) | thrombospondin receptor activity (GO:0070053)	positive regulation of extracellular exosome assembly (GO:1903553) | wound healing (GO:0042060) | positive regulation of exosomal secretion (GO:1903543) | neural tube closure (GO:0001843) | regulation of fibroblast migration (GO:0010762) | inner ear receptor stereocilium organization (GO:0060122)	integral component of membrane (GO:0016021) | cell surface (GO:0009986) | membrane (GO:0016020) | extracellular exosome (GO:0070062)	337.961	529.224	146.698
PLIN2	id-9672merged_bedopsunion_all3overlap_filterq5_K4m3.bed	NC_040253.1	94841970	94845044	-152	2721	ENSOARG00000014199	2	87100232	87108066	perilipin 2	detected at high to low expression in 503 of 504 tissues	high to low	tissue enhanced (alveolar macrophage (TxBF adult female), replicate 1, alveolar macrophage (TxBF adult male), replicate 1, alveolar macrophage (TxBF adult male), replicate 2, alveolar macrophage (TxBF adult male), replicate 3, macrophage LPS time course 0 hrs (TxBF adult female), replicate 1, macrophage LPS time course 0 hrs (TxBF adult female), replicate 3, macrophage LPS time course 0 hrs (TxBF…	protein binding (GO:0005515)	lipid storage (GO:0019915) | long-chain fatty acid transport (GO:0015909)	nucleus (GO:0005634) | cytosol (GO:0005829) | cytoplasm (GO:0005737) | lipid particle (GO:0005811) | plasma membrane (GO:0005886) | intracellular membrane-bounded organelle (GO:0043231)	337.784	529.916	145.652
TSPO	id-20590merged_bedopsunion_all3overlap_filterq5_K4m3.bed	NC_040254.1	234891925	234893236	-714	574	ENSOARG00000019140	3	217975199	217979418	translocator protein	detected at high to low expression in 504 of 504 tissues	high to low	detected in all	protein binding (GO:0005515) | ion channel binding (GO:0044325)	maintenance of protein location in mitochondrion (GO:0072656) | positive regulation of reactive oxygen species metabolic process (GO:2000379) | negative regulation of mitophagy (GO:1903147) | negative regulation of mitochondrion organization (GO:0010823) | negative regulation of protein ubiquitination (GO:0031397) | establishment of protein localization to mitochondrion (GO:0072655) | negative re…	integral component of membrane (GO:0016021) | cytoplasm (GO:0005737) | nuclear membrane (GO:0031965) | mitochondrion (GO:0005739) | extracellular exosome (GO:0070062) | intracellular membrane-bounded organelle (GO:0043231)	337.373	177.778	496.969
HSPD1	id-11686merged_bedopsunion_all3overlap_filterq5_K4m3.bed	NC_040253.1	213530099	213532451	989	2190	ENSOARG00000015476	2	198711632	198719647	heat shock protein family D (Hsp60) member 1	detected at high to low expression in 504 of 504 tissues	high to low	detected in all	ATP binding (GO:0005524) | nucleotide binding (GO:0000166)	protein refolding (GO:0042026) | protein folding (GO:0006457)	cytoplasm (GO:0005737)	331.553	314.865	348.24
FOSB	id-48846merged_bedopsunion_all3overlap_filterq5_K4m3.bed	NC_040265.1	56564556	56568587	155	2966	ENSOARG00000009983	14	52143114	52147300	FosB proto-oncogene, AP-1 transcription factor subunit	detected at high to low expression in 289 of 504 tissues	high to low	tissue enhanced (alveolar macrophage (Texel adult female), replicate 1, alveolar macrophage (Texel adult male), replicate 1, aortic valve (TxBF adult female), replicate 1, aortic valve (TxBF adult male), replicate 1, blood leukocytes (TxBF adult female), replicate 1, fallopian tube (TxBF adult female), replicate 3, left atrioventricular valve (TxBF adult female), replicate 1, left atrioventricula…	transcriptional activator activity, RNA polymerase II core promoter proximal region sequence-specific binding (GO:0001077) | sequence-specific DNA binding (GO:0043565) | RNA polymerase II core promoter proximal region sequence-specific DNA binding (GO:000	positive regulation of transcription from RNA polymerase II promoter (GO:0045944) | cellular response to calcium ion (GO:0071277) | regulation of transcription, DNA-templated (GO:0006355) | regulation of transcription from RNA polymerase II promoter (GO:0006357)	nucleus (GO:0005634)	330.67	2.046	659.293
ATP6V1E1	id-20259merged_bedopsunion_all3overlap_filterq5_K4m3.bed	NC_040254.1	229916254	229919244	663	2545	ENSOARG00000013489	3	213054889	213068085	ATPase H+ transporting V1 subunit E1	detected at high to medium expression in 504 of 504 tissues	high to medium	detected in all	protein binding (GO:0005515) | proton-transporting ATPase activity, rotational mechanism (GO:0046961) | ATPase binding (GO:0051117) | hydrogen-exporting ATPase activity, phosphorylative mechanism (GO:0008553)	ATP hydrolysis coupled proton transport (GO:0015991)	lysosomal membrane (GO:0005765) | extracellular exosome (GO:0070062) | microvillus (GO:0005902) | endosome (GO:0005768) | proton-transporting two-sector ATPase complex, catalytic domain (GO:0033178) | cytosol (GO:0005829) | cytoplasm (GO:0005737) | apical plasma membrane (GO:0016324) | mitochondrion (GO:0005739)	330.058	476.565	183.551
TBCA	id-29439merged_bedopsunion_all3overlap_filterq5_K4m3.bed	NC_040258.1	9712731	9714383	1172	1410	ENSOARG00000017087	7	8632927	8646608	tubulin folding cofactor A	detected at high to medium expression in 504 of 504 tissues	high to medium	detected in all	protein binding (GO:0005515) | tubulin binding (GO:0015631) | poly(A) RNA binding (GO:0044822) | unfolded protein binding (GO:0051082)	tubulin complex assembly (GO:0007021)	microtubule cytoskeleton (GO:0015630) | nucleolus (GO:0005730) | extracellular exosome (GO:0070062)	326.043	352.659	299.428
PRDX6	id-43459merged_bedopsunion_all3overlap_filterq5_K4m3.bed	NC_040263.1	58993897	58997701	1030	3905	ENSOARG00000011789	12	52956347	52968507	peroxiredoxin-6	detected at high to medium expression in 504 of 504 tissues	high to medium	detected in all, tissue enhanced (lung (TxBF adult female), replicate 1, lung (TxBF adult female), replicate 2, omasum (TxBF adult female), replicate 1, omasum (TxBF adult female), replicate 2, omasum (TxBF adult female), replicate 3, omasum (TxBF adult male), replicate 1, omasum (TxBF adult male), replicate 2, omasum (TxBF adult male), replicate 3, omasum (TxBF lamb/8 weeks female), replicate 1,…	protein binding (GO:0005515) | ubiquitin protein ligase binding (GO:0031625) | antioxidant activity (GO:0016209) | peroxiredoxin activity (GO:0051920) | oxidoreductase activity (GO:0016491)	oxidation-reduction process (GO:0055114)	extracellular space (GO:0005615) | cytoplasm (GO:0005737) | membrane (GO:0016020) | extracellular exosome (GO:0070062)	324.851	479.416	170.286
EIF5A	id-40717merged_bedopsunion_all3overlap_filterq5_K4m3.bed	NC_040262.1	36338908	36340761	-399	3054	ENSOARG00000011879	11	26647733	26649671	eukaryotic translation initiation factor 5A-1	detected at high to low expression in 498 of 504 tissues	high to low	mixed expression	RNA binding (GO:0003723) | translation elongation factor activity (GO:0003746) | ribosome binding (GO:0043022)	positive regulation of translational elongation (GO:0045901) | translation (GO:0006412) | translational frameshifting (GO:0006452) | positive regulation of translational termination (GO:0045905)	unknown	324.118	469.215	179.022
MAN2B1	id-24101merged_bedopsunion_all3overlap_filterq5_K4m3.bed	NC_040256.1	11221975	11225266	673	4295	ENSOARG00000012384	5	10917612	10932688	mannosidase alpha class 2B member 1/ lysosomal	detected at high to low expression in 504 of 504 tissues	high to low	detected in all, tissue enhanced (macrophage LPS time course 0 hrs (TxBF adult female), replicate 1, MDM (TxBF adult female), replicate 1)	hydrolase activity (GO:0016787) | hydrolase activity, acting on glycosyl bonds (GO:0016798) | alpha-mannosidase activity (GO:0004559) | catalytic activity (GO:0003824) | mannosidase activity (GO:0015923) | metal ion binding (GO:0046872) | hydrolase activi	metabolic process (GO:0008152) | carbohydrate metabolic process (GO:0005975) | learning or memory (GO:0007611) | mannose metabolic process (GO:0006013)	unknown	320.969	140.578	501.359
WARS	id-56882merged_bedopsunion_all3overlap_filterq5_K4m3.bed	NC_040269.1	65762936	65768824	1279	3850	ENSOARG00000002035	18	63910328	63930861	tryptophanyl-tRNA synthetase	detected at high to low expression in 501 of 504 tissues	high to low	tissue enhanced (alveolar macrophage (TxBF adult female), replicate 1, caecum (TxBF lamb/8 weeks male), replicate 2, ileum (TxBF lamb/8 weeks female), replicate 1, jejunum (TxBF lamb/8 weeks male), replicate 2, peyers patch (TxBF lamb/8 weeks female), replicate 1)	ATP binding (GO:0005524) | tryptophan-tRNA ligase activity (GO:0004830) | protein binding (GO:0005515) | ligase activity (GO:0016874) | aminoacyl-tRNA ligase activity (GO:0004812) | nucleotide binding (GO:0000166)	regulation of angiogenesis (GO:0045765) | tRNA aminoacylation for protein translation (GO:0006418) | translation (GO:0006412) | tryptophanyl-tRNA aminoacylation (GO:0006436)	nucleus (GO:0005634) | cytoplasm (GO:0005737) | extracellular exosome (GO:0070062)	319.949	400.354	239.544
SNX3	id-32820merged_bedopsunion_all3overlap_filterq5_K4m3.bed	NC_040259.1	32220420	32224536	1113	4793	ENSOARG00000010805	8	28971001	29018962	sorting nexin 3	detected at high to low expression in 503 of 504 tissues	high to low	mixed expression	protein binding (GO:0005515) | phosphatidylinositol binding (GO:0035091) | phosphatidylinositol-3-phosphate binding (GO:0032266) | protein phosphatase binding (GO:0019903)	protein to membrane docking (GO:0022615) | response to bacterium (GO:0009617) | negative regulation of phagocytosis (GO:0050765) | intralumenal vesicle formation (GO:0070676) | regulation of Wnt signaling pathway (GO:0030111) | negative regulation of viral entry into host cell (GO:0046597) | negative regulation of early endosome to late endosome transport (GO:2000642) | negative regulation of pro…	endosome membrane (GO:0010008) | clathrin-coated vesicle (GO:0030136) | early endosome (GO:0005769) | early endosome membrane (GO:0031901) | extracellular exosome (GO:0070062) | early phagosome (GO:0032009) | retromer complex (GO:0030904) | cytosol (GO:0005829) | cytoplasm (GO:0005737)	318.282	249.804	386.76
VASP	id-48855merged_bedopsunion_all3overlap_filterq5_K4m3.bed	NC_040265.1	56596000	56598439	714	4880	ENSOARG00000010075	14	52180732	52185513	vasodilator-stimulated phosphoprotein	detected at high to low expression in 502 of 504 tissues	high to low	mixed expression	actin binding (GO:0003779) | protein binding (GO:0005515) | profilin binding (GO:0005522) | SH3 domain binding (GO:0017124)	positive regulation of actin filament polymerization (GO:0030838) | neural tube closure (GO:0001843) | actin cytoskeleton organization (GO:0030036) | axon guidance (GO:0007411) | protein homotetramerization (GO:0051289) | actin polymerization or depolymerization (GO:0008154)	filopodium (GO:0030175) | cytoskeleton (GO:0005856) | focal adhesion (GO:0005925) | lamellipodium (GO:0030027) | cytoplasm (GO:0005737) | plasma membrane (GO:0005886) | extracellular exosome (GO:0070062)	318.169	246.222	390.116
POLR2K	id-36351merged_bedopsunion_all3overlap_filterq5_K4m3.bed	NC_040260.1	85031141	85033170	138	4086	ENSOARG00000001480	9	76826125	76827336	RNA polymerase II subunit K	detected at high expression in 504 of 504 tissues	high	detected in all	DNA-directed RNA polymerase activity (GO:0003899) | DNA binding (GO:0003677)	transcription, DNA-templated (GO:0006351) | transcription from RNA polymerase II promoter (GO:0006366)	DNA-directed RNA polymerase II, core complex (GO:0005665) | nucleus (GO:0005634)	317.716	320.29	315.142
HSPA5	id-14171merged_bedopsunion_all3overlap_filterq5_K4m3.bed	NC_040254.1	11048193	11050905	1364	1488	ENSOARG00000012928	3	10721674	10725535	heat shock protein family A (Hsp70) member 5	detected at high to low expression in 503 of 504 tissues	high to low	tissue enhanced (thyroid (TxBF adult female), replicate 1, thyroid (TxBF adult female), replicate 3)	protein binding (GO:0005515) | misfolded protein binding (GO:0051787) | glycoprotein binding (GO:0001948) | nucleotide binding (GO:0000166) | enzyme binding (GO:0019899) | ATP binding (GO:0005524) | ubiquitin protein ligase binding (GO:0031625) | ribosome	negative regulation of apoptotic process (GO:0043066) | proteolysis involved in cellular protein catabolic process (GO:0051603) | negative regulation of transforming growth factor beta receptor signaling pathway (GO:0030512) | activation of signaling protein activity involved in unfolded protein response (GO:0006987) | cerebellar Purkinje cell layer development (GO:0021680) | cellular response to…	integral component of endoplasmic reticulum membrane (GO:0030176) | midbody (GO:0030496) | cell surface (GO:0009986) | plasma membrane (GO:0005886) | membrane (GO:0016020) | endoplasmic reticulum (GO:0005783) | extracellular exosome (GO:0070062) | myelin sheath (GO:0043209) | endoplasmic reticulum chaperone complex (GO:0034663) | endoplasmic reticulum-Golgi intermediate compartment (GO:0005793) |…	315.574	282.843	348.305
SLC31A2	id-7697merged_bedopsunion_all3overlap_filterq5_K4m3.bed	NC_040253.1	10901480	10907389	1937	9370	ENSOARG00000006395	2	10513760	10517310	solute carrier family 31 member 2	detected at high to low expression in 502 of 504 tissues	high to low	tissue enhanced (alveolar macrophage (TxBF adult female), replicate 1, alveolar macrophage (TxBF adult male), replicate 1, alveolar macrophage (TxBF adult male), replicate 2, alveolar macrophage (TxBF adult male), replicate 3, alveolar macrophage (Texel adult female), replicate 1, alveolar macrophage (Texel adult male), replicate 1, cervix (Texel lamb/6-10 months female), replicate 1, epididymis …	protein binding (GO:0005515) | copper ion transmembrane transporter activity (GO:0005375)	cellular copper ion homeostasis (GO:0006878) | regulation of copper ion transmembrane transport (GO:1902311) | copper ion transmembrane transport (GO:0035434)	integral component of membrane (GO:0016021) | late endosome (GO:0005770) | recycling endosome (GO:0055037) | membrane (GO:0016020)	314.95	256.228	373.672
TXNIP	id-2717merged_bedopsunion_all3overlap_filterq5_K4m3.bed	NC_040252.1	105019576	105027796	961	10887	ENSOARG00000020658	1	98336652	98340541	thioredoxin interacting protein	detected at high to medium expression in 501 of 504 tissues	high to medium	tissue enhanced (mammary gland (TxBF adult female), replicate 1)	protein binding (GO:0005515) | ubiquitin protein ligase binding (GO:0031625) | enzyme inhibitor activity (GO:0004857)	negative regulation of transcription from RNA polymerase II promoter (GO:0000122) | platelet-derived growth factor receptor signaling pathway (GO:0048008) | keratinocyte differentiation (GO:0030216) | negative regulation of cell division (GO:0051782) | cellular response to tumor cell (GO:0071228) | protein import into nucleus (GO:0006606) | response to oxidative stress (GO:0006979)	cytoplasm (GO:0005737)	314.411	226.593	402.23
ACP5	id-24263merged_bedopsunion_all3overlap_filterq5_K4m3.bed	NC_040256.1	14224321	14227168	409	1605	ENSOARG00000018673	5	13581112	13584384	acid phosphatase 5, tartrate resistant	detected at high to low expression in 500 of 504 tissues	high to low	tissue enhanced (alveolar macrophage (TxBF adult male), replicate 1, caruncle 23 (TxBF adult female), replicate 1, macrophage LPS time course 0 hrs (TxBF adult female), replicate 1, macrophage LPS time course 2 hrs (TxBF adult female), replicate 1, macrophage LPS time course 4 hrs (TxBF adult female), replicate 1, macrophage LPS time course 7 hrs (TxBF adult female), replicate 1, placenta 35 (TxB…	acid phosphatase activity (GO:0003993) | ferrous iron binding (GO:0008198) | ferric iron binding (GO:0008199) | hydrolase activity (GO:0016787)	response to cytokine (GO:0034097) | negative regulation of superoxide anion generation (GO:0032929) | bone resorption (GO:0045453) | response to lipopolysaccharide (GO:0032496) | negative regulation of tumor necrosis factor production (GO:0032720) | negative regulation of nitric oxide biosynthetic process (GO:0045019) | dephosphorylation (GO:0016311) | negative regulation of inflammatory response…	lysosome (GO:0005764) | extracellular exosome (GO:0070062)	313.217	257.595	368.839
DDA1	id-23854merged_bedopsunion_all3overlap_filterq5_K4m3.bed	NC_040256.1	5965454	5967933	83	2359	ENSOARG00000017198	5	5546157	5548370	DET1 and DDB1 associated 1	detected at high to low expression in 504 of 504 tissues	high to low	detected in all	protein binding (GO:0005515)	unknown	unknown	313.203	354.868	271.538
CERS2	id-2841merged_bedopsunion_all3overlap_filterq5_K4m3.bed	NC_040252.1	106677176	106678124	-651	247	ENSOARG00000020883	1	99829215	99832274	ceramide synthase 2	detected at high to low expression in 503 of 504 tissues	high to low	mixed expression	protein binding (GO:0005515) | DNA binding (GO:0003677) | sphingosine N-acyltransferase activity (GO:0050291)	ceramide biosynthetic process (GO:0046513) | sphingolipid biosynthetic process (GO:0030148)	integral component of membrane (GO:0016021) | nucleus (GO:0005634) | membrane (GO:0016020) | endoplasmic reticulum (GO:0005783) | nuclear membrane (GO:0031965)	307.737	299.018	316.456
SELENOF	id-1624merged_bedopsunion_all3overlap_filterq5_K4m3.bed	NC_040252.1	68572958	68575417	1059	3327	ENSOARG00000014893	1	63359961	63395131	selenoprotein F	detected at high to low expression in 504 of 504 tissues	high to low	detected in all	unknown	unknown	unknown	307.52	308.361	306.679
LMNA	id-3138merged_bedopsunion_all3overlap_filterq5_K4m3.bed	NC_040252.1	112292110	112297113	1647	5385	ENSOARG00000005489	1	104711158	104729637	lamin A/C	detected at high to low expression in 504 of 504 tissues	high to low	detected in all, tissue enhanced (aortic valve (TxBF adult female), replicate 1, left atrioventricular valve (TxBF adult female), replicate 1, left atrioventricular valve (TxBF adult female), replicate 2, left atrioventricular valve (TxBF adult male), replicate 1, left atrioventricular valve (TxBF adult male), replicate 2, macrophage LPS time course 2 hrs (TxBF adult male), replicate 2, right atr…	structural molecule activity (GO:0005198) | protein binding (GO:0005515)	nuclear envelope organization (GO:0006998) | negative regulation of extrinsic apoptotic signaling pathway (GO:2001237) | regulation of cell migration (GO:0030334) | negative regulation of release of cytochrome c from mitochondria (GO:0090201) | ventricular cardiac muscle cell development (GO:0055015) | positive regulation of cell aging (GO:0090343) | sterol regulatory element binding protein impo…	intermediate filament (GO:0005882) | nuclear envelope (GO:0005635) | nucleus (GO:0005634) | cytoplasm (GO:0005737) | lamin filament (GO:0005638) | nucleoplasm (GO:0005654) | nuclear membrane (GO:0031965)	307.242	263.298	351.186
H2AFZ	id-27376merged_bedopsunion_all3overlap_filterq5_K4m3.bed	NC_040257.1	28452558	28454378	1410	1396	ENSOARG00000013955	6	24826878	24828144	histone H2A.Z	detected at high to medium expression in 504 of 504 tissues	high to medium	detected in all, tissue enhanced (blastocyst second pool (TxBF blastocyst unknown sex), replicate 1)	protein binding (GO:0005515) | RNA polymerase II core promoter proximal region sequence-specific DNA binding (GO:0000978) | chromatin DNA binding (GO:0031490) | RNA polymerase II distal enhancer sequence-specific DNA binding (GO:0000980) | nucleosomal DNA	positive regulation of transcription from RNA polymerase II promoter (GO:0045944) | cellular response to estradiol stimulus (GO:0071392)	chromosome (GO:0005694) | nuclear heterochromatin (GO:0005720) | nucleus (GO:0005634) | nucleosome (GO:0000786) | extracellular exosome (GO:0070062) | nuclear euchromatin (GO:0005719)	306.62	228.801	384.44
CLEC3B	id-58781merged_bedopsunion_all3overlap_filterq5_K4m3.bed	NC_040270.1	56094369	56096532	720	2402	ENSOARG00000011122	19	54058404	54064238	C-type lectin domain family 3 member B	detected at high to low expression in 500 of 504 tissues	high to low	tissue enhanced (adrenal gland cortex (TxBF adult female), replicate 2, adrenal gland cortex (TxBF adult male), replicate 2, adrenal gland medulla (TxBF adult male), replicate 2, left atrioventricular valve (TxBF adult male), replicate 1, left atrioventricular valve (TxBF adult male), replicate 2, lung (TxBF adult female), replicate 3, right atrioventricular valve (TxBF adult male), replicate 3, …	calcium ion binding (GO:0005509) | heparin binding (GO:0008201) | kringle domain binding (GO:0036143)	bone mineralization (GO:0030282) | cellular response to transforming growth factor beta stimulus (GO:0071560) | ossification (GO:0001503) | cellular response to organic substance (GO:0071310)	extracellular space (GO:0005615) | granular component (GO:0001652) | cytoplasm (GO:0005737) | extracellular exosome (GO:0070062)	305.921	22.206	589.636
PSME1	id-29909merged_bedopsunion_all3overlap_filterq5_K4m3.bed	NC_040258.1	22331795	22333157	1073	1231	ENSOARG00000019219	7	20632492	20634912	proteasome activator subunit 1	detected at high to medium expression in 504 of 504 tissues	high to medium	detected in all	protein binding (GO:0005515) | endopeptidase activator activity (GO:0061133)	antigen processing and presentation of exogenous antigen (GO:0019884)	proteasome activator complex (GO:0008537) | extracellular exosome (GO:0070062)	302.971	392.355	213.586
RAP1A	id-2350merged_bedopsunion_all3overlap_filterq5_K4m3.bed	NC_040252.1	93818309	93818696	-255	596	ENSOARG00000019632	1	88200599	88266445	RAP1A, member of RAS oncogene family	detected at high to low expression in 504 of 504 tissues	high to low	detected in all, tissue enhanced (blastocyst first pool (TxBF blastocyst unknown sex), replicate 1, blastocyst second pool (TxBF blastocyst unknown sex), replicate 1)	protein binding (GO:0005515) | protein complex binding (GO:0032403) | GTPase activity (GO:0003924) | Ras GTPase binding (GO:0017016) | protein transporter activity (GO:0008565) | nucleotide binding (GO:0000166) | GTP binding (GO:0005525)	positive regulation of neuron projection development (GO:0010976) | small GTPase mediated signal transduction (GO:0007264) | positive regulation of ERK1 and ERK2 cascade (GO:0070374) | Rap protein signal transduction (GO:0032486) | positive regulation of vasculogenesis (GO:2001214) | establishment of endothelial barrier (GO:0061028) | regulation of cell junction assembly (GO:1901888) | negative r…	neuron projection (GO:0043005) | cell junction (GO:0030054) | plasma membrane (GO:0005886) | guanyl-nucleotide exchange factor complex (GO:0032045) | membrane (GO:0016020) | extracellular exosome (GO:0070062) | intracellular (GO:0005622) | myelin sheath (GO:0043209) | cytoplasm (GO:0005737) | perinuclear region of cytoplasm (GO:0048471)	302.526	285.466	319.587
GNB1	id-43283merged_bedopsunion_all3overlap_filterq5_K4m3.bed	NC_040263.1	54606586	54607263	-480	472	ENSOARG00000001850	12	48963220	48984359	G protein subunit beta 1	detected at high to medium expression in 504 of 504 tissues	high to medium	detected in all	protein binding (GO:0005515) | protein complex binding (GO:0032403) | GTPase activity (GO:0003924) | GTPase binding (GO:0051020)	retina development in camera-type eye (GO:0060041) | phospholipase C-activating G-protein coupled receptor signaling pathway (GO:0007200) | G-protein coupled receptor signaling pathway (GO:0007186) | sensory perception of taste (GO:0050909) | cell proliferation (GO:0008283)	myelin sheath (GO:0043209) | photoreceptor outer segment (GO:0001750) | lysosomal membrane (GO:0005765) | heterotrimeric G-protein complex (GO:0005834) | extracellular vesicle (GO:1903561) | extracellular exosome (GO:0070062)	298.666	274.629	322.702
DUSP1	id-51934merged_bedopsunion_all3overlap_filterq5_K4m3.bed	NC_040267.1	4824018	4826143	-1099	1055	ENSOARG00000003963	16	4579276	4581446	dual specificity phosphatase 1	detected at high to low expression in 500 of 504 tissues	high to low	tissue enhanced (aortic valve (TxBF adult female), replicate 1, aortic valve (TxBF adult male), replicate 2, blood leukocytes (TxBF adult female), replicate 1, left atrioventricular valve (TxBF adult female), replicate 1, left atrioventricular valve (TxBF adult female), replicate 2, left auricle (TxBF adult male), replicate 2, lung (TxBF adult female), replicate 2, PBMC (TxBF adult female), repli…	protein binding (GO:0005515) | hydrolase activity (GO:0016787) | phosphatase activity (GO:0016791) | phosphoprotein phosphatase activity (GO:0004721) | protein tyrosine/serine/threonine phosphatase activity (GO:0008138) | protein tyrosine phosphatase acti	negative regulation of MAP kinase activity (GO:0043407) | protein dephosphorylation (GO:0006470) | inactivation of MAPK activity (GO:0000188) | dephosphorylation (GO:0016311) | peptidyl-tyrosine dephosphorylation (GO:0035335)	nucleus (GO:0005634) | cytoplasm (GO:0005737)	298.62	59.313	537.926
CTSS	id-2827merged_bedopsunion_all3overlap_filterq5_K4m3.bed	NC_040252.1	106486487	106492128	1920	8757	ENSOARG00000020861	1	99623159	99650475	cathepsin S	detected at high to low expression in 504 of 504 tissues	high to low	detected in all, tissue enhanced (alveolar macrophage (Texel adult female), replicate 1, macrophage LPS time course 0 hrs (TxBF adult female), replicate 1, macrophage LPS time course 0 hrs (TxBF adult female), replicate 2, macrophage LPS time course 0 hrs (TxBF adult male), replicate 1, macrophage LPS time course 0 hrs (TxBF adult male), replicate 2, macrophage LPS time course 0 hrs (TxBF adult m…	fibronectin binding (GO:0001968) | cysteine-type endopeptidase activity (GO:0004197) | laminin binding (GO:0043236) | cysteine-type peptidase activity (GO:0008234) | hydrolase activity (GO:0016787) | collagen binding (GO:0005518) | proteoglycan binding (G	collagen catabolic process (GO:0030574) | protein processing (GO:0016485) | basement membrane disassembly (GO:0034769) | positive regulation of cation channel activity (GO:2001259) | proteolysis involved in cellular protein catabolic process (GO:0051603) | response to acidic pH (GO:0010447) | proteolysis (GO:0006508) | adaptive immune response (GO:0002250) | antigen processing and presentation of…	extracellular space (GO:0005615) | lysosome (GO:0005764) | intracellular membrane-bounded organelle (GO:0043231)	297.972	310.311	285.633
MCL1	id-2817merged_bedopsunion_all3overlap_filterq5_K4m3.bed	NC_040252.1	106346078	106346945	65	517	ENSOARG00000020834	1	99500830	99505695	BCL2 family apoptosis regulator	detected at high to medium expression in 504 of 504 tissues	high to medium	detected in all	protein binding (GO:0005515) | BH3 domain binding (GO:0051434) | protein heterodimerization activity (GO:0046982)	response to cytokine (GO:0034097) | extrinsic apoptotic signaling pathway in absence of ligand (GO:0097192) | negative regulation of apoptotic process (GO:0043066) | negative regulation of anoikis (GO:2000811) | negative regulation of extrinsic apoptotic signaling pathway in absence of ligand (GO:2001240) | regulation of apoptotic process (GO:0042981) | apoptotic mitochondrial changes (GO:0008637…	Bcl-2 family protein complex (GO:0097136) | nucleus (GO:0005634) | cytosol (GO:0005829) | cytoplasm (GO:0005737) | membrane (GO:0016020) | mitochondrion (GO:0005739) | mitochondrial matrix (GO:0005759)	297.24	260.534	333.947
ANXA3	id-28549merged_bedopsunion_all3overlap_filterq5_K4m3.bed	NC_040257.1	103301710	103305113	946	3007	ENSOARG00000018710	6	92924512	92997934	annexin A3	detected at high to low expression in 504 of 504 tissues	high to low	detected in all, tissue enhanced (alveolar macrophage (Texel adult male), replicate 1, kidney medulla (TxBF adult male), replicate 3, lung (TxBF adult female), replicate 1, macrophage LPS time course 24 hrs (TxBF adult male), replicate 1)	calcium ion binding (GO:0005509) | calcium-dependent protein binding (GO:0048306) | phospholipase inhibitor activity (GO:0004859) | calcium-dependent phospholipid binding (GO:0005544)	positive regulation of angiogenesis (GO:0045766) | defense response to bacterium (GO:0042742) | neutrophil degranulation (GO:0043312) | positive regulation of sequence-specific DNA binding transcription factor activity (GO:0051091) | negative regulation of catalytic activity (GO:0043086) | positive regulation of endothelial cell migration (GO:0010595) | phagocytosis (GO:0006909)	phagocytic vesicle membrane (GO:0030670) | cytoplasm (GO:0005737) | plasma membrane (GO:0005886) | membrane (GO:0016020) | extracellular exosome (GO:0070062) | specific granule (GO:0042581)	295.628	232.014	359.242
MTPN	id-22976merged_bedopsunion_all3overlap_filterq5_K4m3.bed	NC_040255.1	108517033	108519837	787	3229	ENSOARG00000009665	4	99508853	99532363	myotrophin	detected at high to low expression in 502 of 504 tissues	high to low	tissue enhanced (macrophage LPS time course 2 hrs (TxBF adult male), replicate 2, macrophage LPS time course 4 hrs (TxBF adult female), replicate 3, macrophage LPS time course 4 hrs (TxBF adult male), replicate 1, macrophage LPS time course 4 hrs (TxBF adult male), replicate 2, macrophage LPS time course 7 hrs (TxBF adult female), replicate 1, macrophage LPS time course 7 hrs (TxBF adult male), r…	protein binding (GO:0005515)	cell growth (GO:0016049) | positive regulation of cardiac muscle hypertrophy (GO:0010613) | regulation of barbed-end actin filament capping (GO:2000812)	F-actin capping protein complex (GO:0008290) | extracellular exosome (GO:0070062)	295.57	322.996	268.145
SLC1A5	id-48933merged_bedopsunion_all3overlap_filterq5_K4m3.bed	NC_040265.1	57350712	57354600	1910	5788	ENSOARG00000010784	14	52938799	52948858	solute carrier family 1 member 5	detected at high to low expression in 501 of 504 tissues	high to low	tissue enhanced (alveolar macrophage (TxBF adult female), replicate 1, alveolar macrophage (TxBF adult male), replicate 2, alveolar macrophage (TxBF adult male), replicate 3, macrophage LPS time course 2 hrs (TxBF adult female), replicate 1, macrophage LPS time course 2 hrs (TxBF adult female), replicate 2, macrophage LPS time course 2 hrs (TxBF adult female), replicate 3, macrophage LPS time cou…	protein binding (GO:0005515) | symporter activity (GO:0015293) | sodium:dicarboxylate symporter activity (GO:0017153)	dicarboxylic acid transport (GO:0006835) | transport (GO:0006810) | transmembrane transport (GO:0055085)	integral component of membrane (GO:0016021) | Golgi apparatus (GO:0005794) | plasma membrane (GO:0005886) | membrane (GO:0016020) | extracellular exosome (GO:0070062)	295.298	374.145	216.452
ROMO1	id-46367merged_bedopsunion_all3overlap_filterq5_K4m3.bed	NC_040264.1	67699338	67701568	38	3375	ENSOARG00000014753	13	64467859	64469002	reactive oxygen species modulator 1	detected at high expression in 504 of 504 tissues	high	detected in all, tissue enhanced (kidney cortex (TxBF adult male), replicate 2)	unknown	positive regulation of reactive oxygen species metabolic process (GO:2000379) | replicative cell aging (GO:0001302) | cellular response to reactive oxygen species (GO:0034614) | positive regulation of cell proliferation (GO:0008284)	mitochondrion (GO:0005739)	293.526	247.517	339.535
ARL8B	id-57760merged_bedopsunion_all3overlap_filterq5_K4m3.bed	NC_040270.1	22767261	22767759	-1790	76	ENSOARG00000007805	19	21125397	21175153	ADP-ribosylation factor-like protein 8B	detected at high to low expression in 504 of 504 tissues	high to low	detected in all	G-protein beta/gamma-subunit complex binding (GO:0031683) | GTPase activity (GO:0003924) | alpha-tubulin binding (GO:0043014) | nucleotide binding (GO:0000166) | guanyl nucleotide binding (GO:0019001) | beta-tubulin binding (GO:0048487) | GDP binding (GO:	G-protein coupled receptor signaling pathway (GO:0007186) | small GTPase mediated signal transduction (GO:0007264) | signal transduction (GO:0007165) | protein transport (GO:0015031) | chromosome segregation (GO:0007059) | intracellular protein transport (GO:0006886)	intracellular (GO:0005622) | midbody (GO:0030496) | cytoplasm (GO:0005737) | spindle midzone (GO:0051233) | membrane (GO:0016020) | extracellular exosome (GO:0070062)	292.467	331.178	253.757
TPM4	id-23932merged_bedopsunion_all3overlap_filterq5_K4m3.bed	NC_040256.1	7063266	7066223	1336	1715	ENSOARG00000000875	5	6646331	6669722	tropomyosin 4	detected at high to low expression in 504 of 504 tissues	high to low	detected in all, tissue enhanced (blastocyst first pool (TxBF blastocyst unknown sex), replicate 1, blastocyst second pool (TxBF blastocyst unknown sex), replicate 1, blastocyst third pool (TxBF blastocyst unknown sex), replicate 1, embryonic fibroblast (TxBF embryo female), replicate 1, macrophage LPS time course 7 hrs (TxBF adult male), replicate 2)	protein binding (GO:0005515)	osteoblast differentiation (GO:0001649)	stress fiber (GO:0001725) | podosome (GO:0002102) | filamentous actin (GO:0031941) | cortical cytoskeleton (GO:0030863) | focal adhesion (GO:0005925) | cytoplasm (GO:0005737) | membrane (GO:0016020) | extracellular exosome (GO:0070062)	292.178	424.041	160.314
ISG15	id-43346merged_bedopsunion_all3overlap_filterq5_K4m3.bed	NC_040263.1	55228619	55232283	1034	3632	ENSOARG00000007233	12	49537787	49538733	ubiquitin-like protein ISG15	detected at high to low expression in 488 of 504 tissues	high to low	tissue enhanced (abomasum (TxBF adult male), replicate 2, abomasum (Texel lamb/6-10 months female), replicate 1, alveolar macrophage (Texel adult female), replicate 1, alveolar macrophage (Texel adult male), replicate 1, blood leukocytes (TxBF adult male), replicate 1, caruncle 23 (TxBF adult female), replicate 2, cervix (Texel adult female), replicate 1, macrophage LPS time course 2 hrs (TxBF ad…	protein binding (GO:0005515) | protein tag (GO:0031386)	modification-dependent protein catabolic process (GO:0019941) | defense response to bacterium (GO:0042742) | defense response to virus (GO:0051607) | ISG15-protein conjugation (GO:0032020) | positive regulation of erythrocyte differentiation (GO:0045648) | regulation of interferon-gamma production (GO:0032649) | response to type I interferon (GO:0034340) | negative regulation of protein ubiquitin…	extracellular region (GO:0005576)	290.961	146.859	435.062
ERP29	id-54748merged_bedopsunion_all3overlap_filterq5_K4m3.bed	NC_040268.1	71341492	71344453	282	2468	ENSOARG00000010504	17	61783505	61790600	endoplasmic reticulum resident protein 29 precursor	detected at high to medium expression in 504 of 504 tissues	high to medium	detected in all	unknown	positive regulation of gene expression (GO:0010628) | positive regulation of protein phosphorylation (GO:0001934) | negative regulation of gene expression (GO:0010629) | activation of MAPK activity (GO:0000187) | negative regulation of protein secretion (GO:0050709) | protein secretion (GO:0009306) | regulation of endoplasmic reticulum stress-induced intrinsic apoptotic signaling pathway (GO:1902…	cell surface (GO:0009986) | membrane (GO:0016020) | endoplasmic reticulum (GO:0005783) | extracellular exosome (GO:0070062) | endoplasmic reticulum lumen (GO:0005788)	289.799	142.492	437.106
SNRPE	id-41918merged_bedopsunion_all3overlap_filterq5_K4m3.bed	NC_040263.1	1217970	1220447	-95	3294	ENSOARG00000006169	X	70595718	70595993	small nuclear ribonucleoprotein polypeptide E	detected at high to medium expression in 504 of 504 tissues	high to medium	detected in all	protein binding (GO:0005515)	spliceosomal snRNP assembly (GO:0000387) | hair cycle (GO:0042633) | mRNA splicing, via spliceosome (GO:0000398)	methylosome (GO:0034709) | pICln-Sm protein complex (GO:0034715) | U12-type spliceosomal complex (GO:0005689) | extracellular exosome (GO:0070062) | SMN-Sm protein complex (GO:0034719) | U4 snRNP (GO:0005687) | catalytic step 2 spliceosome (GO:0071013) | spliceosomal complex (GO:0005681) | nucleus (GO:0005634) | U1 snRNP (GO:0005685) | telomerase holoenzyme complex (GO:0005697) | cytosol (GO:0005…	289.54	315.158	263.922
SDHC	id-3485merged_bedopsunion_all3overlap_filterq5_K4m3.bed	NC_040252.1	119803622	119806573	-109	4504	ENSOARG00000010008	1	110836468	110865960	succinate dehydrogenase complex subunit C	detected at high to medium expression in 503 of 504 tissues	high to medium	mixed expression	oxidoreductase activity, acting on the CH-CH group of donors (GO:0016627) | succinate dehydrogenase activity (GO:0000104) | electron carrier activity (GO:0009055)	tricarboxylic acid cycle (GO:0006099)	membrane (GO:0016020) | succinate dehydrogenase complex (GO:0045281) | mitochondrion (GO:0005739)	288.142	311.251	265.033
CREG1	id-3655merged_bedopsunion_all3overlap_filterq5_K4m3.bed	NC_040252.1	127420758	127425854	857	4312	ENSOARG00000012173	1	117800762	117950033	cellular repressor of E1A stimulated genes 1	detected at high to low expression in 501 of 504 tissues	high to low	tissue enhanced (alveolar macrophage (TxBF adult male), replicate 2, macrophage LPS time course 0 hrs (TxBF adult female), replicate 1, macrophage LPS time course 0 hrs (TxBF adult female), replicate 3, macrophage LPS time course 0 hrs (TxBF adult male), replicate 1, macrophage LPS time course 0 hrs (TxBF adult male), replicate 2, macrophage LPS time course 0 hrs (TxBF adult male), replicate 3, m…	FMN binding (GO:0010181) | oxidoreductase activity (GO:0016491) | transcription factor binding (GO:0008134)	regulation of transcription, DNA-templated (GO:0006355) | oxidation-reduction process (GO:0055114)	extracellular space (GO:0005615) | transcription factor complex (GO:0005667) | extracellular exosome (GO:0070062)	286.262	354.492	218.033
PLAUR	id-48756merged_bedopsunion_all3overlap_filterq5_K4m3.bed	NC_040265.1	55391831	55396487	1756	2172	ENSOARG00000008867	14	50941331	50953437	urokinase plasminogen activator surface receptor precursor	detected at high to low expression in 435 of 504 tissues	high to low	tissue enhanced (alveolar macrophage (TxBF adult female), replicate 1, macrophage LPS time course 0 hrs (TxBF adult female), replicate 3, macrophage LPS time course 2 hrs (TxBF adult female), replicate 1, macrophage LPS time course 2 hrs (TxBF adult female), replicate 2, macrophage LPS time course 2 hrs (TxBF adult female), replicate 3, macrophage LPS time course 2 hrs (TxBF adult male), replicat…	protein binding (GO:0005515) | receptor binding (GO:0005102) | protein domain specific binding (GO:0019904) | enzyme binding (GO:0019899)	negative regulation of apoptotic process (GO:0043066) | negative regulation of cysteine-type endopeptidase activity involved in apoptotic signaling pathway (GO:2001268) | positive regulation of protein phosphorylation (GO:0001934) | positive regulation of release of cytochrome c from mitochondria (GO:0090200) | negative regulation of intrinsic apoptotic signaling pathway (GO:2001243) | positive r…	focal adhesion (GO:0005925) | plasma membrane (GO:0005886) | extracellular exosome (GO:0070062) | integral component of plasma membrane (GO:0005887)	284.715	384.356	185.074
NEK9	id-31785merged_bedopsunion_all3overlap_filterq5_K4m3.bed	NC_040258.1	90118557	90120974	430	1907	ENSOARG00000001738	7	83238674	83315879	NIMA related kinase 9	detected at high to low expression in 503 of 504 tissues	high to low	mixed expression	ATP binding (GO:0005524) | protein binding (GO:0005515) | protein tyrosine kinase activity (GO:0004713) | transferase activity, transferring phosphorus-containing groups (GO:0016772) | protein kinase activity (GO:0004672) | protein kinase binding (GO:0019	transport (GO:0006810) | protein phosphorylation (GO:0006468)	integral component of membrane (GO:0016021) | membrane (GO:0016020)	284.236	197.416	371.055
MOB1A	id-16557merged_bedopsunion_all3overlap_filterq5_K4m3.bed	NC_040254.1	102307405	102311625	1388	6279	ENSOARG00000012337	3	95918298	95940090	MOB kinase activator 1A	detected at high to low expression in 500 of 504 tissues	high to low	mixed expression	protein binding (GO:0005515)	hippo signaling (GO:0035329)	extracellular exosome (GO:0070062)	284.116	294.984	273.248
ANXA4	id-15002merged_bedopsunion_all3overlap_filterq5_K4m3.bed	NC_040254.1	40310894	40312072	-17	624	ENSOARG00000019781	3	38416593	38449179	annexin A4	detected at high to low expression in 502 of 504 tissues	high to low	tissue enhanced (macrophage LPS time course 0 hrs (TxBF adult female), replicate 1, macrophage LPS time course 0 hrs (TxBF adult female), replicate 2, macrophage LPS time course 0 hrs (TxBF adult female), replicate 3, macrophage LPS time course 0 hrs (TxBF adult male), replicate 2, macrophage LPS time course 7 hrs (TxBF adult female), replicate 1, macrophage LPS time course 7 hrs (TxBF adult fema…	identical protein binding (GO:0042802) | protein binding (GO:0005515) | calcium ion binding (GO:0005509) | calcium-dependent protein binding (GO:0048306) | NF-kappaB binding (GO:0051059) | calcium-dependent phospholipid binding (GO:0005544)	negative regulation of interleukin-8 secretion (GO:2000483) | epithelial cell differentiation (GO:0030855) | Notch signaling pathway (GO:0007219) | regulation of transcription from RNA polymerase II promoter (GO:0006357) | negative regulation of NF-kappaB transcription factor activity (GO:0032088)	nucleus (GO:0005634) | vesicle membrane (GO:0012506) | cell surface (GO:0009986) | plasma membrane (GO:0005886) | perinuclear region of cytoplasm (GO:0048471) | nuclear membrane (GO:0031965) | extracellular exosome (GO:0070062)	283.512	360.94	206.083
CMTM7	id-57318merged_bedopsunion_all3overlap_filterq5_K4m3.bed	NC_040270.1	7255737	7258801	1783	1636	ENSOARG00000015080	19	6767274	6774650	CKLF like MARVEL transmembrane domain containing 7	detected at high to low expression in 502 of 504 tissues	high to low	mixed expression	unknown	B-1a B cell differentiation (GO:0002337)	integral component of membrane (GO:0016021) | membrane (GO:0016020)	283.241	308.818	257.665
PPIB	id-30503merged_bedopsunion_all3overlap_filterq5_K4m3.bed	NC_040258.1	46884276	46885850	-1043	2006	ENSOARG00000020749	7	42899182	42905385	peptidylprolyl isomerase B	detected at high to medium expression in 504 of 504 tissues	high to medium	detected in all	protein binding (GO:0005515) | isomerase activity (GO:0016853) | poly(A) RNA binding (GO:0044822) | RNA polymerase binding (GO:0070063) | peptidyl-prolyl cis-trans isomerase activity (GO:0003755)	chaperone-mediated protein folding (GO:0061077) | protein folding (GO:0006457) | positive regulation by host of viral genome replication (GO:0044829) | positive regulation of multicellular organism growth (GO:0040018) | bone development (GO:0060348) | positive regulation by host of viral process (GO:0044794) | protein stabilization (GO:0050821) | protein peptidyl-prolyl isomerization (GO:0000413)	endoplasmic reticulum chaperone complex (GO:0034663) | nucleus (GO:0005634) | focal adhesion (GO:0005925) | membrane (GO:0016020) | endoplasmic reticulum (GO:0005783) | perinuclear region of cytoplasm (GO:0048471) | extracellular exosome (GO:0070062)	283.183	248.829	317.536
CST3	id-45437merged_bedopsunion_all3overlap_filterq5_K4m3.bed	NC_040264.1	43607748	43609243	398	1463	ENSOARG00000006202	13	41296119	41299663	cystatin C precursor	detected at high expression in 504 of 504 tissues	high	detected in all, tissue enhanced (left atrioventricular valve (TxBF adult male), replicate 1, left atrioventricular valve (TxBF adult male), replicate 2, placenta 100 (TxBF adult female), replicate 1, placenta 100 (TxBF adult female), replicate 2, right atrioventricular valve (TxBF adult male), replicate 3)	cysteine-type endopeptidase inhibitor activity (GO:0004869) | peptidase inhibitor activity (GO:0030414)	negative regulation of endopeptidase activity (GO:0010951) | negative regulation of peptidase activity (GO:0010466)	unknown	283.031	127.371	438.691
GRB2	id-38894merged_bedopsunion_all3overlap_filterq5_K4m3.bed	NC_040262.1	7144652	7147993	1676	4493	ENSOARG00000010626	11	55133625	55188875	growth factor receptor bound protein 2	detected at high to low expression in 504 of 504 tissues	high to low	detected in all	SH3/SH2 adaptor activity (GO:0005070) | protein binding (GO:0005515) | ephrin receptor binding (GO:0046875) | neurotrophin TRKA receptor binding (GO:0005168) | epidermal growth factor receptor binding (GO:0005154) | identical protein binding (GO:0042802)	receptor internalization (GO:0031623) | positive regulation of actin filament polymerization (GO:0030838) | anatomical structure formation involved in morphogenesis (GO:0048646) | positive regulation of reactive oxygen species metabolic process (GO:2000379) | cellular response to ionizing radiation (GO:0071479) | cell differentiation (GO:0030154) | branching involved in labyrinthine layer morphog…	Grb2-EGFR complex (GO:0070436) | vesicle membrane (GO:0012506) | nucleolus (GO:0005730) | plasma membrane (GO:0005886) | membrane (GO:0016020) | extracellular exosome (GO:0070062) | endosome (GO:0005768) | nucleus (GO:0005634) | COP9 signalosome (GO:0008180) | cytoplasm (GO:0005737) | cell-cell junction (GO:0005911) | nucleoplasm (GO:0005654)	282.065	270.712	293.417
HNMT	id-11331merged_bedopsunion_all3overlap_filterq5_K4m3.bed	NC_040253.1	185148008	185152899	1203	7164	ENSOARG00000010353	2	171464472	171506004	histamine N-methyltransferase	detected at high to low expression in 496 of 504 tissues	high to low	tissue enhanced (alveolar macrophage (TxBF adult female), replicate 1, alveolar macrophage (TxBF adult male), replicate 1, alveolar macrophage (TxBF adult male), replicate 2, alveolar macrophage (TxBF adult male), replicate 3, alveolar macrophage (Texel adult female), replicate 1, alveolar macrophage (Texel adult male), replicate 1, macrophage LPS time course 0 hrs (TxBF adult female), replicate …	histamine N-methyltransferase activity (GO:0046539) | N-methyltransferase activity (GO:0008170)	positive regulation of protein targeting to mitochondrion (GO:1903955) | methylation (GO:0032259)	cytoplasm (GO:0005737) | nucleoplasm (GO:0005654) | extracellular exosome (GO:0070062)	281.887	310.287	253.487
CRABP2	id-3172merged_bedopsunion_all3overlap_filterq5_K4m3.bed	NC_040252.1	112825382	112827899	-336	1455	ENSOARG00000006212	1	105239608	105244702	cellular retinoic acid binding protein 2	detected at high to low expression in 414 of 504 tissues	high to low	tissue enhanced (alveolar macrophage (TxBF adult female), replicate 1, alveolar macrophage (TxBF adult male), replicate 2, embryo (TxBF embryo male), replicate 1, embryo (TxBF embryo male), replicate 2, embryo (TxBF embryo male), replicate 3, embryo (Texel embryo unknown sex), replicate 1, embryonic fibroblast (TxBF embryo female), replicate 1, macrophage LPS time course 0 hrs (TxBF adult female)…	retinoic acid binding (GO:0001972) | lipid binding (GO:0008289) | protein binding (GO:0005515) | transporter activity (GO:0005215)	transport (GO:0006810) | positive regulation of collateral sprouting (GO:0048672) | embryonic forelimb morphogenesis (GO:0035115) | retinoic acid metabolic process (GO:0042573)	cytoplasm (GO:0005737) | nucleoplasm (GO:0005654) | extracellular exosome (GO:0070062)	279.107	516.057	42.157
SMIM15	id-52280merged_bedopsunion_all3overlap_filterq5_K4m3.bed	NC_040267.1	19213588	19218796	-1147	6336	ENSOARG00000005385	16	18232681	18232902	small integral membrane protein 15	detected at high to low expression in 501 of 504 tissues	high to low	mixed expression	unknown	unknown	unknown	277.531	252.649	302.412
CCL22	id-47865merged_bedopsunion_all3overlap_filterq5_K4m3.bed	NC_040265.1	26958838	26959446	263	66	ENSOARG00000000063	14	24794346	24800301	C-C motif chemokine ligand 22	detected at high to low expression in 294 of 504 tissues	high to low	tissue enhanced (alveolar macrophage (TxBF adult female), replicate 1, macrophage LPS time course 24 hrs (TxBF adult female), replicate 1, macrophage LPS time course 24 hrs (TxBF adult female), replicate 2, macrophage LPS time course 24 hrs (TxBF adult male), replicate 3, macrophage LPS time course 4 hrs (TxBF adult female), replicate 1, macrophage LPS time course 7 hrs (TxBF adult female), repli…	chemokine activity (GO:0008009) | cytokine activity (GO:0005125)	inflammatory response (GO:0006954) | chemotaxis (GO:0006935) | cell chemotaxis (GO:0060326) | immune response (GO:0006955)	extracellular space (GO:0005615) | extracellular region (GO:0005576)	276.62	535.437	17.802
TKT	id-58340merged_bedopsunion_all3overlap_filterq5_K4m3.bed	NC_040270.1	49688669	49691262	496	2947	ENSOARG00000016713	19	47692549	47715586	transketolase	detected at high to low expression in 504 of 504 tissues	high to low	detected in all	protein binding (GO:0005515) | transketolase activity (GO:0004802) | catalytic activity (GO:0003824) | transferase activity (GO:0016740) | oxidoreductase activity, acting on the aldehyde or oxo group of donors, disulfide as acceptor (GO:0016624) | metal i	metabolic process (GO:0008152) | regulation of growth (GO:0040008) | glyceraldehyde-3-phosphate biosynthetic process (GO:0046166)	myelin sheath (GO:0043209) | nucleus (GO:0005634) | vesicle (GO:0031982) | nucleoplasm (GO:0005654) | extracellular exosome (GO:0070062)	276.108	201.129	351.087
RNF181	id-15405merged_bedopsunion_all3overlap_filterq5_K4m3.bed	NC_040254.1	61447421	61449739	354	1537	ENSOARG00000020539	3	57288213	57289963	ring finger protein 181	detected at high to medium expression in 504 of 504 tissues	high to medium	detected in all	protein binding (GO:0005515) | metal ion binding (GO:0046872) | ubiquitin-protein transferase activity (GO:0004842) | zinc ion binding (GO:0008270)	protein autoubiquitination (GO:0051865)	unknown	275.664	367.368	183.96
CAPNS1	id-48403merged_bedopsunion_all3overlap_filterq5_K4m3.bed	NC_040265.1	49524830	49527623	336	4650	ENSOARG00000005281	14	45921290	45927167	calpain small subunit 1	detected at high to low expression in 504 of 504 tissues	high to low	detected in all	protein binding (GO:0005515) | calcium ion binding (GO:0005509)	proteolysis (GO:0006508)	cytosol (GO:0005829) | membrane (GO:0016020) | extracellular exosome (GO:0070062)	273.437	274.374	272.5
CAPZB	id-13362merged_bedopsunion_all3overlap_filterq5_K4m3.bed	NC_040253.1	262715745	262716943	1779	507	ENSOARG00000009809	2	246121361	246159031	capping actin protein of muscle Z-line beta subunit	detected at high to low expression in 504 of 504 tissues	high to low	detected in all	protein binding (GO:0005515) | beta-tubulin binding (GO:0048487) | actin filament binding (GO:0051015)	muscle fiber development (GO:0048747) | lamellipodium assembly (GO:0030032) | neuron projection development (GO:0031175) | negative regulation of microtubule polymerization (GO:0031115) | cell projection organization (GO:0030030) | regulation of protein kinase C signaling (GO:0090036) | barbed-end actin filament capping (GO:0051016)	F-actin capping protein complex (GO:0008290) | cortical cytoskeleton (GO:0030863) | membrane (GO:0016020) | brush border (GO:0005903) | Z disc (GO:0030018) | acrosomal vesicle (GO:0001669) | lamellipodium (GO:0030027) | intercalated disc (GO:0014704)	272.86	297.554	248.165
EIF1AX	id-69972merged_bedopsunion_all3overlap_filterq5_K4m3.bed	NC_040278.1	19192619	19194027	672	1164	ENSOARG00000015373	X	17531028	17540429	eukaryotic translation initiation factor 1A, X-linked	detected at high to medium expression in 504 of 504 tissues	high to medium	detected in all	RNA binding (GO:0003723) | protein binding (GO:0005515) | translation initiation factor activity (GO:0003743) | poly(A) RNA binding (GO:0044822)	translational initiation (GO:0006413) | translation (GO:0006412)	unknown	270.657	270.872	270.442
YWHAG	id-66981merged_bedopsunion_all3overlap_filterq5_K4m3.bed	NC_040275.1	35085494	35086621	-645	643	ENSOARG00000013778	24	34280956	34281866	tyrosine 3-monooxygenase/tryptophan 5-monooxygenase activation protein gamma	detected at high to low expression in 501 of 504 tissues	high to low	tissue enhanced (cerebrum (Texel lamb/6-10 months female), replicate 1, hippocampus (TxBF adult female), replicate 1, hippocampus (TxBF adult female), replicate 2, hippocampus (TxBF adult male), replicate 1, hippocampus (TxBF adult male), replicate 2, hippocampus (TxBF adult male), replicate 3, hypothalamus (Texel lamb/6-10 months female), replicate 1)	protein binding (GO:0005515) | poly(A) RNA binding (GO:0044822) | insulin-like growth factor receptor binding (GO:0005159) | protein kinase C binding (GO:0005080) | protein domain specific binding (GO:0019904)	protein targeting (GO:0006605) | regulation of synaptic plasticity (GO:0048167) | regulation of neuron differentiation (GO:0045664)	myelin sheath (GO:0043209) | focal adhesion (GO:0005925) | membrane (GO:0016020) | extracellular exosome (GO:0070062)	270.175	355.402	184.948
FCGR2B	id-3515merged_bedopsunion_all3overlap_filterq5_K4m3.bed	NC_040252.1	120202209	120205173	1468	1014	ENSOARG00000010094	1	111115681	111132021	low affinity immunoglobulin gamma Fc region receptor II-b precursor	detected at high to low expression in 402 of 504 tissues	high to low	tissue enhanced (alveolar macrophage (TxBF adult female), replicate 1, cervix (Texel adult female), replicate 1, lung (Texel adult female), replicate 1, macrophage LPS time course 24 hrs (TxBF adult female), replicate 3, macrophage LPS time course 24 hrs (TxBF adult male), replicate 1, macrophage LPS time course 24 hrs (TxBF adult male), replicate 3, macrophage LPS time course 7 hrs (TxBF adult f…	protein binding (GO:0005515)	unknown	unknown	270.081	438.342	101.82
STAR	id-69232merged_bedopsunion_all3overlap_filterq5_K4m3.bed	NC_040277.1	36298875	36301371	687	366	ENSOARG00000001269	26	31957713	31966284	steroidogenic acute regulatory protein	detected at high to low expression in 503 of 504 tissues	high to low	tissue enhanced (adrenal gland (Texel adult female), replicate 1, adrenal gland (Texel adult male), replicate 1, adrenal gland (Texel lamb/6-10 months female), replicate 1, adrenal gland cortex (TxBF adult female), replicate 1, adrenal gland cortex (TxBF adult female), replicate 2, adrenal gland cortex (TxBF adult female), replicate 3, adrenal gland cortex (TxBF adult male), replicate 1, adrenal …	lipid binding (GO:0008289) | protein binding (GO:0005515) | cholesterol binding (GO:0015485) | cholesterol transporter activity (GO:0017127)	regulation of steroid biosynthetic process (GO:0050810) | steroid biosynthetic process (GO:0006694) | glucocorticoid metabolic process (GO:0008211) | cellular lipid metabolic process (GO:0044255) | cholesterol transport (GO:0030301)	mitochondrion (GO:0005739)	267.899	2.613	533.186
TUBB	id-60223merged_bedopsunion_all3overlap_filterq5_K4m3.bed	NC_040271.1	30085767	30089311	-602	5447	ENSOARG00000011626	20	27363648	27367690	tubulin beta class I	detected at high to low expression in 502 of 504 tissues	high to low	tissue enhanced (brain 35 (TxBF embryo female), replicate 1, brain 35 (TxBF embryo female), replicate 2, brain 35 (TxBF embryo male), replicate 1)	protein binding (GO:0005515) | ubiquitin protein ligase binding (GO:0031625) | GTPase activity (GO:0003924) | structural constituent of cytoskeleton (GO:0005200) | MHC class I protein binding (GO:0042288) | nucleotide binding (GO:0000166) | GTP binding (G	spindle assembly (GO:0051225) | metabolic process (GO:0008152) | protein polymerization (GO:0051258) | microtubule-based process (GO:0007017) | cellular process (GO:0009987)	nuclear envelope lumen (GO:0005641) | protein complex (GO:0043234) | cell body (GO:0044297) | cytoskeleton (GO:0005856) | extracellular exosome (GO:0070062) | cytoplasmic ribonucleoprotein granule (GO:0036464) | nucleus (GO:0005634) | cytoplasm (GO:0005737) | microtubule (GO:0005874)	267.091	319.895	214.286
ABRACL	id-33591merged_bedopsunion_all3overlap_filterq5_K4m3.bed	NC_040259.1	70310975	70313927	976	2860	ENSOARG00000001146	8	63801650	63810872	ABRA C-terminal like	detected at high to low expression in 504 of 504 tissues	high to low	detected in all	unknown	unknown	unknown	265.291	187.608	342.974
ARL6IP5	id-58072merged_bedopsunion_all3overlap_filterq5_K4m3.bed	NC_040270.1	34012523	34018445	1680	7618	ENSOARG00000010053	19	32424297	32441408	ADP ribosylation factor like GTPase 6 interacting protein 5	detected at high to medium expression in 504 of 504 tissues	high to medium	detected in all	protein binding (GO:0005515)	negative regulation of L-glutamate transport (GO:0002037) | positive regulation of apoptotic process (GO:0043065) | positive regulation of cysteine-type endopeptidase activity involved in apoptotic process (GO:0043280) | negative regulation of mitochondrial membrane potential (GO:0010917) | L-glutamate transport (GO:0015813) | positive regulation of stress-activated MAPK cascade (GO:0032874) | in…	membrane (GO:0016020) | endoplasmic reticulum (GO:0005783) | extracellular exosome (GO:0070062)	264.255	130.982	397.527
POLR1D	id-37634merged_bedopsunion_all3overlap_filterq5_K4m3.bed	NC_040261.1	34139753	34141110	-785	1707	ENSOARG00000017005	10	32541478	32541870	RNA polymerase I subunit D	detected at high to medium expression in 504 of 504 tissues	high to medium	detected in all	DNA-directed RNA polymerase activity (GO:0003899) | protein binding (GO:0005515) | DNA binding (GO:0003677) | protein dimerization activity (GO:0046983)	transcription, DNA-templated (GO:0006351)	DNA-directed RNA polymerase I complex (GO:0005736)	263.803	167.058	360.547
IL1RN	id-15503merged_bedopsunion_all3overlap_filterq5_K4m3.bed	NC_040254.1	63859905	63864045	1072	3991	ENSOARG00000020828	3	59709089	59714722	interleukin 1 receptor antagonist precursor	detected at high to low expression in 428 of 504 tissues	high to low	tissue enhanced (macrophage LPS time course 2 hrs (TxBF adult male), replicate 2, macrophage LPS time course 24 hrs (TxBF adult male), replicate 3, macrophage LPS time course 4 hrs (TxBF adult female), replicate 1, macrophage LPS time course 4 hrs (TxBF adult female), replicate 3, macrophage LPS time course 4 hrs (TxBF adult male), replicate 1, macrophage LPS time course 4 hrs (TxBF adult male), …	protein binding (GO:0005515) | interleukin-1 receptor antagonist activity (GO:0005152) | interleukin-1, Type II receptor binding (GO:0005151) | interleukin-1 Type II receptor antagonist activity (GO:0045353) | interleukin-1 receptor binding (GO:0005149) |	negative regulation of interleukin-1-mediated signaling pathway (GO:2000660) | negative regulation of heterotypic cell-cell adhesion (GO:0034115) | insulin secretion (GO:0030073) | lipid metabolic process (GO:0006629) | response to glucocorticoid (GO:0051384)	extracellular space (GO:0005615) | vesicle (GO:0031982) | extracellular exosome (GO:0070062) | extracellular region (GO:0005576)	263.462	217.117	309.808
MSN	id-70413merged_bedopsunion_all3overlap_filterq5_K4m3.bed	NC_040278.1	49907417	49910964	1211	3534	ENSOARG00000005050	X	45764782	45846347	moesin	detected at high to low expression in 501 of 504 tissues	high to low	mixed expression	cell adhesion molecule binding (GO:0050839) | actin binding (GO:0003779) | protein binding (GO:0005515) | cytoskeletal protein binding (GO:0008092) | receptor binding (GO:0005102) | protein kinase binding (GO:0019901) | double-stranded RNA binding (GO:000	regulation of cell size (GO:0008361) | positive regulation of podosome assembly (GO:0071803) | establishment of epithelial cell apical/basal polarity (GO:0045198) | positive regulation of early endosome to late endosome transport (GO:2000643) | establishment of endothelial barrier (GO:0061028) | positive regulation of gene expression (GO:0010628) | regulation of cell shape (GO:0008360) | regulati…	extracellular space (GO:0005615) | cell periphery (GO:0071944) | basolateral plasma membrane (GO:0016323) | cytoskeleton (GO:0005856) | plasma membrane (GO:0005886) | pseudopodium (GO:0031143) | extracellular exosome (GO:0070062) | microvillus (GO:0005902) | uropod (GO:0001931) | blood microparticle (GO:0072562) | nucleus (GO:0005634) | cytoplasm (GO:0005737) | perinuclear region of cytoplasm (GO…	260.92	310.769	211.07
BTG2	id-41887merged_bedopsunion_all3overlap_filterq5_K4m3.bed	NC_040263.1	544539	546663	1018	1711	ENSOARG00000001574	12	485439	487221	protein BTG2	detected at high to low expression in 501 of 504 tissues	high to low	tissue enhanced (aortic valve (TxBF adult female), replicate 1, aortic valve (TxBF adult female), replicate 2, left atrioventricular valve (TxBF adult female), replicate 1, left atrioventricular valve (TxBF adult female), replicate 2, left atrioventricular valve (TxBF adult male), replicate 2, macrophage LPS time course 2 hrs (TxBF adult female), replicate 1, macrophage LPS time course 2 hrs (TxB…	protein binding (GO:0005515)	dentate gyrus development (GO:0021542) | skeletal muscle cell differentiation (GO:0035914) | neuron projection development (GO:0031175) | negative regulation of translation (GO:0017148) | negative regulation of neural precursor cell proliferation (GO:2000178) | negative regulation of cell proliferation (GO:0008285) | anterior/posterior pattern specification (GO:0009952) | positive regulation of n…	extracellular exosome (GO:0070062)	260.531	116.787	404.275
SLC25A3	id-18714merged_bedopsunion_all3overlap_filterq5_K4m3.bed	NC_040254.1	180468169	180471569	728	4597	ENSOARG00000012970	3	167803323	167808856	phosphate carrier protein, mitochondrial	detected at high to medium expression in 504 of 504 tissues	high to medium	detected in all	protein complex binding (GO:0032403)	transport (GO:0006810)	integral component of membrane (GO:0016021) | nucleolus (GO:0005730) | membrane (GO:0016020) | mitochondrial inner membrane (GO:0005743) | extracellular exosome (GO:0070062) | myelin sheath (GO:0043209) | nucleus (GO:0005634) | mitochondrion (GO:0005739)	259.348	340.159	178.536
TIMP2	id-39117merged_bedopsunion_all3overlap_filterq5_K4m3.bed	NC_040262.1	9810664	9811373	-479	320	ENSOARG00000003264	11	52490463	52504223	TIMP metallopeptidase inhibitor 2	detected at high to low expression in 504 of 504 tissues	high to low	detected in all, tissue enhanced (adrenal gland cortex (TxBF adult female), replicate 2, adrenal gland cortex (TxBF adult male), replicate 1, adrenal gland cortex (TxBF adult male), replicate 2, adrenal gland cortex (TxBF adult male), replicate 3, adrenal gland medulla (TxBF adult male), replicate 2, adrenal gland medulla (TxBF adult male), replicate 3, placenta 100 (TxBF adult female), replicate…	protein binding (GO:0005515) | metalloendopeptidase inhibitor activity (GO:0008191)	negative regulation of endopeptidase activity (GO:0010951)	extracellular exosome (GO:0070062) | extracellular region (GO:0005576)	257.81	265.082	250.537
HMGA1	id-59329merged_bedopsunion_all3overlap_filterq5_K4m3.bed	NC_040271.1	10008929	10010526	-400	525	ENSOARG00000010561	20	8438950	8441572	high mobility group AT-hook 1	detected at high to low expression in 503 of 504 tissues	high to low	mixed expression	retinoic acid receptor binding (GO:0042974) | protein binding (GO:0005515) | ligand-dependent nuclear receptor transcription coactivator activity (GO:0030374) | DNA binding (GO:0003677) | peroxisome proliferator activated receptor binding (GO:0042975) | t	positive regulation of cellular senescence (GO:2000774) | regulation of transcription, DNA-templated (GO:0006355) | senescence-associated heterochromatin focus assembly (GO:0035986) | negative regulation of cell proliferation (GO:0008285) | positive regulation of transcription, DNA-templated (GO:0045893) | oncogene-induced cell senescence (GO:0090402) | response to virus (GO:0009615) | negative r…	nucleus (GO:0005634) | focal adhesion (GO:0005925) | chromatin (GO:0000785) | senescence-associated heterochromatin focus (GO:0035985)	257.297	352.055	162.539
PEA15	id-3379merged_bedopsunion_all3overlap_filterq5_K4m3.bed	NC_040252.1	118080399	118081964	850	738	ENSOARG00000008483	1	109563513	109565533	phosphoprotein enriched in astrocytes 15	detected at high to low expression in 504 of 504 tissues	high to low	detected in all, tissue enhanced (brain stem (Texel adult male), replicate 1, cerebellum (TxBF adult male), replicate 1, cerebellum (Texel lamb/6-10 months female), replicate 1, kidney medulla (TxBF adult male), replicate 2)	protein binding (GO:0005515)	regulation of apoptotic process (GO:0042981) | DNA damage checkpoint (GO:0000077) | negative regulation of glucose import (GO:0046325) | negative regulation of extrinsic apoptotic signaling pathway via death domain receptors (GO:1902042) | positive regulation of extrinsic apoptotic signaling pathway via death domain receptors (GO:1902043)	unknown	257.048	353.507	160.588
ATG3	id-4606merged_bedopsunion_all3overlap_filterq5_K4m3.bed	NC_040252.1	194979958	194987946	798	10779	ENSOARG00000019318	1	175662180	175696159	autophagy related 3	detected at high to medium expression in 504 of 504 tissues	high to medium	detected in all	ubiquitin-like protein transferase activity (GO:0019787) | protein binding (GO:0005515) | Atg12 transferase activity (GO:0019777) | Atg8 ligase activity (GO:0019776) | enzyme binding (GO:0019899)	protein ubiquitination (GO:0016567) | autophagosome assembly (GO:0000045) | autophagy (GO:0006914) | regulation of cilium assembly (GO:1902017) | negative regulation of phagocytosis (GO:0050765) | transport (GO:0006810) | cellular protein modification process (GO:0006464) | macroautophagy (GO:0016236) | mitochondrial fragmentation involved in apoptotic process (GO:0043653) | protein transport (GO…	cytosol (GO:0005829) | cytoplasm (GO:0005737) | cytoplasmic ubiquitin ligase complex (GO:0000153)	254.297	357.253	151.34
PSMB4	id-2864merged_bedopsunion_all3overlap_filterq5_K4m3.bed	NC_040252.1	107086891	107088971	213	3750	ENSOARG00000020997	1	100246814	100248983	proteasome subunit beta 4	detected at high to medium expression in 504 of 504 tissues	high to medium	detected in all	lipopolysaccharide binding (GO:0001530) | protein binding (GO:0005515) | threonine-type endopeptidase activity (GO:0004298) | endopeptidase activity (GO:0004175) | hydrolase activity (GO:0016787) | peptidase activity (GO:0008233)	negative regulation of inflammatory response to antigenic stimulus (GO:0002862) | proteolysis involved in cellular protein catabolic process (GO:0051603) | proteolysis (GO:0006508)	proteasome complex (GO:0000502) | nucleus (GO:0005634) | cytoplasm (GO:0005737) | extracellular exosome (GO:0070062) | proteasome core complex (GO:0005839)	253.684	300.21	207.158
CNBP	id-59055merged_bedopsunion_all3overlap_filterq5_K4m3.bed	NC_040270.1	61086523	61087182	498	341	ENSOARG00000003577	19	58870691	58871992	CCHC-type zinc finger nucleic acid binding protein	detected at high to low expression in 504 of 504 tissues	high to low	detected in all	protein binding (GO:0005515) | nucleic acid binding (GO:0003676) | metal ion binding (GO:0046872) | poly(A) RNA binding (GO:0044822) | zinc ion binding (GO:0008270)	positive regulation of transcription from RNA polymerase II promoter (GO:0045944) | positive regulation of cell proliferation (GO:0008284) | positive regulation of transcription, DNA-templated (GO:0045893)	nucleus (GO:0005634) | cytosol (GO:0005829) | endoplasmic reticulum (GO:0005783)	253.332	307.679	198.985
TMBIM6	id-17811merged_bedopsunion_all3overlap_filterq5_K4m3.bed	NC_040254.1	146459711	146465823	1888	5655	ENSOARG00000018336	3	136357795	136366740	transmembrane BAX inhibitor motif containing 6	detected at high expression in 504 of 504 tissues	high	detected in all, tissue enhanced (liver (TxBF adult male), replicate 2)	protein binding (GO:0005515) | ubiquitin protein ligase binding (GO:0031625) | endoribonuclease inhibitor activity (GO:0060698) | enzyme binding (GO:0019899)	response to L-glutamate (GO:1902065) | negative regulation of apoptotic process (GO:0043066) | negative regulation of immunoglobulin secretion (GO:0051025) | response to endoplasmic reticulum stress (GO:0034976) | endoplasmic reticulum calcium ion homeostasis (GO:0032469) | negative regulation of protein binding (GO:0032091) | negative regulation of endoribonuclease activity (GO:0060702) | intrin…	integral component of membrane (GO:0016021) | mitochondrial membrane (GO:0031966) | endoplasmic reticulum membrane (GO:0005789) | cytoplasm (GO:0005737) | endoplasmic reticulum (GO:0005783) | membrane (GO:0016020)	253.089	226.083	280.095
CMTM6	id-57334merged_bedopsunion_all3overlap_filterq5_K4m3.bed	NC_040270.1	7378422	7380107	876	1007	ENSOARG00000015121	19	6835766	6845557	CKLF like MARVEL transmembrane domain containing 6	detected at high to low expression in 501 of 504 tissues	high to low	mixed expression	unknown	unknown	membrane (GO:0016020) | extracellular exosome (GO:0070062)	251.977	285.296	218.659
SERF2	id-56557merged_bedopsunion_all3overlap_filterq5_K4m3.bed	NC_040269.1	55736999	55739985	582	2723	ENSOARG00000011129	18	54373161	54374982	small EDRK-rich factor 2	detected at high to medium expression in 504 of 504 tissues	high to medium	detected in all	unknown	unknown	unknown	251.618	140.371	362.865
TNFAIP6	id-11125merged_bedopsunion_all3overlap_filterq5_K4m3.bed	NC_040253.1	169877897	169885436	499	8750	ENSOARG00000009019	2	156952865	156971348	TNF alpha induced protein 6	detected at high to low expression in 500 of 504 tissues	high to low	tissue enhanced (macrophage LPS time course 2 hrs (TxBF adult male), replicate 1, macrophage LPS time course 2 hrs (TxBF adult male), replicate 2, macrophage LPS time course 2 hrs (TxBF adult male), replicate 3, macrophage LPS time course 24 hrs (TxBF adult male), replicate 1, macrophage LPS time course 24 hrs (TxBF adult male), replicate 3, macrophage LPS time course 4 hrs (TxBF adult female), r…	hyaluronic acid binding (GO:0005540)	cell adhesion (GO:0007155) | negative regulation of inflammatory response (GO:0050728)	unknown	251.618	393.062	110.173
MMP1	id-49711merged_bedopsunion_all3overlap_filterq5_K4m3.bed	NC_040266.1	6056396	6057115	-1969	141	ENSOARG00000005315	15	5405995	5416379	matrix metallopeptidase 1	detected at high to low expression in 343 of 504 tissues	high to low	tissue enhanced (alveolar macrophage (TxBF adult female), replicate 1, macrophage LPS time course 24 hrs (TxBF adult female), replicate 1, macrophage LPS time course 24 hrs (TxBF adult male), replicate 1, macrophage LPS time course 24 hrs (TxBF adult male), replicate 2, macrophage LPS time course 24 hrs (TxBF adult male), replicate 3, macrophage LPS time course 4 hrs (TxBF adult male), replicate …	endopeptidase activity (GO:0004175) | hydrolase activity (GO:0016787) | calcium ion binding (GO:0005509) | metal ion binding (GO:0046872) | metalloendopeptidase activity (GO:0004222) | peptidase activity (GO:0008233) | metallopeptidase activity (GO:000823	positive regulation of protein oligomerization (GO:0032461) | proteolysis (GO:0006508)	extracellular matrix (GO:0031012)	251.074	499.526	2.622
MRPL52	id-29956merged_bedopsunion_all3overlap_filterq5_K4m3.bed	NC_040258.1	23305094	23307600	112	3520	ENSOARG00000019418	7	21605418	21609783	mitochondrial ribosomal protein L52	detected at high to medium expression in 504 of 504 tissues	high to medium	detected in all, tissue enhanced (lung (TxBF adult female), replicate 3)	unknown	unknown	mitochondrion (GO:0005739)	250.487	338.757	162.216
CTSA	id-46731merged_bedopsunion_all3overlap_filterq5_K4m3.bed	NC_040264.1	78012249	78015030	82	1925	ENSOARG00000006985	13	74188507	74194310	cathepsin A	detected at high to low expression in 504 of 504 tissues	high to low	detected in all, tissue enhanced (macrophage LPS time course 2 hrs (TxBF adult male), replicate 2, MDM (TxBF adult female), replicate 1, MDM (TxBF adult male), replicate 1, MDM (TxBF adult male), replicate 3, placenta 100 (TxBF adult female), replicate 1)	serine-type carboxypeptidase activity (GO:0004185) | hydrolase activity (GO:0016787) | carboxypeptidase activity (GO:0004180) | peptidase activity (GO:0008233)	proteolysis (GO:0006508)	unknown	249.056	184.998	313.114
GSN	id-7463merged_bedopsunion_all3overlap_filterq5_K4m3.bed	NC_040253.1	2312069	2313311	614	1001	ENSOARG00000005473	2	2156199	2187147	gelsolin	detected at high to low expression in 504 of 504 tissues	high to low	detected in all, tissue enhanced (aortic valve (TxBF adult female), replicate 2, mammary gland (TxBF adult female), replicate 1, mammary gland (TxBF adult female), replicate 3, right atrioventricular valve (TxBF adult male), replicate 2, thoracic oesophageal muscle (TxBF adult female), replicate 1, thoracic oesophageal muscle (TxBF adult male), replicate 1, thoracic oesophageal tissue (TxBF adult…	actin binding (GO:0003779) | protein binding (GO:0005515) | calcium ion binding (GO:0005509)	actin nucleation (GO:0045010) | actin filament polymerization (GO:0030041) | vesicle-mediated transport (GO:0016192) | actin filament capping (GO:0051693) | phagocytosis, engulfment (GO:0006911) | actin filament severing (GO:0051014) | positive regulation of protein processing in phagocytic vesicle (GO:1903923) | barbed-end actin filament capping (GO:0051016)	focal adhesion (GO:0005925) | lamellipodium (GO:0030027)	248.929	251.186	246.672
PKM	id-29835merged_bedopsunion_all3overlap_filterq5_K4m3.bed	NC_040258.1	20484518	20487829	571	3105	ENSOARG00000018886	7	18780797	18808500	pyruvate kinase, muscle	detected at high to low expression in 504 of 504 tissues	high to low	detected in all, tissue enhanced (skeletal muscle longitudinal dorsal (TxBF adult female), replicate 3, skeletal muscle longitudinal dorsal (TxBF adult male), replicate 1, skeletal muscle longitudinal dorsal (TxBF adult male), replicate 2, skeletal muscle longitudinal dorsal (TxBF adult male), replicate 3, skeletal muscle longitudinal dorsal (Texel adult male), replicate 1)	protein binding (GO:0005515) | potassium ion binding (GO:0030955) | kinase activity (GO:0016301) | catalytic activity (GO:0003824) | transferase activity (GO:0016740) | poly(A) RNA binding (GO:0044822) | magnesium ion binding (GO:0000287) | MHC class II p	programmed cell death (GO:0012501) | glycolytic process (GO:0006096) | phosphorylation (GO:0016310)	extracellular matrix (GO:0031012) | plasma membrane (GO:0005886) | vesicle (GO:0031982) | extracellular vesicle (GO:1903561) | extracellular exosome (GO:0070062) | myelin sheath (GO:0043209) | nucleus (GO:0005634) | cytoplasm (GO:0005737) | cilium (GO:0005929) | mitochondrion (GO:0005739)	248.024	400.011	96.037
NAAA	id-28448merged_bedopsunion_all3overlap_filterq5_K4m3.bed	NC_040257.1	100664075	100668772	1401	5571	ENSOARG00000016045	6	90435943	90459828	N-acylethanolamine acid amidase	detected at high to low expression in 504 of 504 tissues	high to low	detected in all, tissue enhanced (alveolar macrophage (Texel adult female), replicate 1, alveolar macrophage (Texel adult male), replicate 1)	hydrolase activity, acting on carbon-nitrogen (but not peptide) bonds (GO:0016810) | transcription factor binding (GO:0008134)	unknown	cytoplasm (GO:0005737) | extracellular exosome (GO:0070062)	245.768	54.315	437.222
SCIMP	id-40794merged_bedopsunion_all3overlap_filterq5_K4m3.bed	NC_040262.1	37077440	37081841	1271	1540	ENSOARG00000004198	11	25910084	25916692	SLP adaptor and CSK interacting membrane protein	detected at high to low expression in 344 of 504 tissues	high to low	tissue enhanced (alveolar macrophage (TxBF adult female), replicate 1, alveolar macrophage (TxBF adult male), replicate 2, alveolar macrophage (TxBF adult male), replicate 3, alveolar macrophage (Texel adult female), replicate 1, alveolar macrophage (Texel adult male), replicate 1, blood leukocytes (TxBF adult female), replicate 1, blood leukocytes (TxBF adult male), replicate 1, blood leukocytes…	protein binding (GO:0005515)	positive regulation of ERK1 and ERK2 cascade (GO:0070374)	integral component of membrane (GO:0016021) | tetraspanin-enriched microdomain (GO:0097197) | leading edge membrane (GO:0031256) | uropod membrane (GO:0031259) | immunological synapse (GO:0001772) | membrane (GO:0016020)	245.268	318.575	171.96
CHCHD2	id-66781merged_bedopsunion_all3overlap_filterq5_K4m3.bed	NC_040275.1	28521495	28523407	71	3056	ENSOARG00000010228	24	27743597	27746528	coiled-coil-helix-coiled-coil-helix domain containing 2	detected at high to medium expression in 504 of 504 tissues	high to medium	detected in all	unknown	unknown	unknown	245.232	244.592	245.872
AP2S1	id-48942merged_bedopsunion_all3overlap_filterq5_K4m3.bed	NC_040265.1	57410575	57412155	648	1534	ENSOARG00000010791	14	52996511	53003211	adaptor related protein complex 2 sigma 1 subunit	detected at high to medium expression in 504 of 504 tissues	high to medium	detected in all, tissue enhanced (macrophage LPS time course 24 hrs (TxBF adult female), replicate 3, macrophage LPS time course 24 hrs (TxBF adult male), replicate 1, macrophage LPS time course 24 hrs (TxBF adult male), replicate 2, macrophage LPS time course 24 hrs (TxBF adult male), replicate 3, MDM (TxBF adult female), replicate 2, MDM (TxBF adult male), replicate 2)	protein transporter activity (GO:0008565)	transport (GO:0006810) | protein transport (GO:0015031) | intracellular protein transport (GO:0006886) | vesicle-mediated transport (GO:0016192)	membrane coat (GO:0030117) | AP-2 adaptor complex (GO:0030122)	244.255	255.164	233.345
GNS	id-18350merged_bedopsunion_all3overlap_filterq5_K4m3.bed	NC_040254.1	166290956	166294437	1099	4139	ENSOARG00000003247	3	154929508	154975699	glucosamine (N-acetyl)-6-sulfatase	detected at high to low expression in 502 of 504 tissues	high to low	tissue enhanced (macrophage LPS time course 0 hrs (TxBF adult female), replicate 1, macrophage LPS time course 0 hrs (TxBF adult male), replicate 2, macrophage LPS time course 7 hrs (TxBF adult female), replicate 1)	protein binding (GO:0005515) | N-acetylglucosamine-6-sulfatase activity (GO:0008449) | sulfuric ester hydrolase activity (GO:0008484) | catalytic activity (GO:0003824)	metabolic process (GO:0008152) | glycosaminoglycan metabolic process (GO:0030203)	lysosome (GO:0005764) | extracellular exosome (GO:0070062)	241.458	279.364	203.552
NEK6	id-14213merged_bedopsunion_all3overlap_filterq5_K4m3.bed	NC_040254.1	11827450	11831005	1987	2483	ENSOARG00000013661	3	11422078	11465075	NIMA related kinase 6	detected at high to low expression in 504 of 504 tissues	high to low	detected in all, tissue enhanced (alveolar macrophage (TxBF adult female), replicate 1, alveolar macrophage (TxBF adult male), replicate 1, alveolar macrophage (TxBF adult male), replicate 2, alveolar macrophage (TxBF adult male), replicate 3, macrophage LPS time course 0 hrs (TxBF adult female), replicate 1, macrophage LPS time course 0 hrs (TxBF adult female), replicate 2, macrophage LPS time c…	protein binding (GO:0005515) | transferase activity, transferring phosphorus-containing groups (GO:0016772) | kinesin binding (GO:0019894) | protein serine/threonine kinase activity (GO:0004674) | nucleotide binding (GO:0000166) | ATP binding (GO:0005524)	G2 DNA damage checkpoint (GO:0031572) | protein autophosphorylation (GO:0046777) | chromosome segregation (GO:0007059) | protein phosphorylation (GO:0006468) | regulation of mitotic metaphase/anaphase transition (GO:0030071) | regulation of signal transduction (GO:0009966) | peptidyl-serine phosphorylation (GO:0018105) | positive regulation of I-kappaB kinase/NF-kappaB signaling (GO:0043123)	nucleus (GO:0005634) | cytoplasm (GO:0005737) | microtubule organizing center (GO:0005815) | nucleoplasm (GO:0005654) | intracellular membrane-bounded organelle (GO:0043231)	239.418	424.37	54.466
PCBP1	id-14971merged_bedopsunion_all3overlap_filterq5_K4m3.bed	NC_040254.1	39966425	39969877	1808	4034	ENSOARG00000019516	3	38180016	38181086	poly(rC) binding protein 1	detected at high to low expression in 504 of 504 tissues	high to low	detected in all	RNA binding (GO:0003723) | nucleic acid binding (GO:0003676) | protein binding (GO:0005515) | single-stranded DNA binding (GO:0003697) | mRNA binding (GO:0003729) | poly(A) RNA binding (GO:0044822) | sequence-specific single stranded DNA binding (GO:00988	positive regulation of transcription from RNA polymerase II promoter (GO:0045944) | viral RNA genome replication (GO:0039694)	nucleus (GO:0005634) | cytoplasm (GO:0005737) | membrane (GO:0016020) | nucleoplasm (GO:0005654) | extracellular exosome (GO:0070062) | intracellular membrane-bounded organelle (GO:0043231)	238.129	237.977	238.281
OSTF1	id-9123merged_bedopsunion_all3overlap_filterq5_K4m3.bed	NC_040253.1	65776532	65777052	1177	220	ENSOARG00000012552	2	61152307	61207253	osteoclast stimulating factor 1	detected at high to low expression in 504 of 504 tissues	high to low	detected in all	protein binding (GO:0005515) | SH3 domain binding (GO:0017124)	unknown	extracellular exosome (GO:0070062)	237.356	237.618	237.093
IQGAP1	id-55819merged_bedopsunion_all3overlap_filterq5_K4m3.bed	NC_040269.1	19628896	19629696	-493	716	ENSOARG00000013053	18	21207814	21341880	IQ motif containing GTPase activating protein 1	detected at high to low expression in 500 of 504 tissues	high to low	tissue enhanced (macrophage LPS time course 0 hrs (TxBF adult female), replicate 1, macrophage LPS time course 0 hrs (TxBF adult female), replicate 3, macrophage LPS time course 7 hrs (TxBF adult female), replicate 1)	protein binding (GO:0005515) | phosphatidylinositol-3,4,5-trisphosphate binding (GO:0005547) | S100 protein binding (GO:0044548) | Rho GTPase binding (GO:0017048) | Rac GTPase binding (GO:0048365) | GTPase activator activity (GO:0005096) | protein phospha	platelet-derived growth factor receptor signaling pathway (GO:0048008) | cellular response to platelet-derived growth factor stimulus (GO:0036120) | small GTPase mediated signal transduction (GO:0007264) | epidermal growth factor receptor signaling pathway (GO:0007173) | positive regulation of GTPase activity (GO:0043547) | positive regulation of protein kinase activity (GO:0045860) | cellular re…	lateral plasma membrane (GO:0016328) | neuron projection (GO:0043005) | midbody (GO:0030496) | ruffle (GO:0001726) | membrane (GO:0016020) | extrinsic component of cytoplasmic side of plasma membrane (GO:0031234) | extracellular exosome (GO:0070062) | cytoplasmic ribonucleoprotein granule (GO:0036464) | intracellular ribonucleoprotein complex (GO:0030529) | focal adhesion (GO:0005925) | cytoplasm…	237.19	268.695	205.684
VPS29	id-54495merged_bedopsunion_all3overlap_filterq5_K4m3.bed	NC_040268.1	63351545	63354621	961	3447	ENSOARG00000016933	17	53956053	53962611	VPS29, retromer complex component	detected at high to medium expression in 504 of 504 tissues	high to medium	detected in all	protein binding (GO:0005515)	transport (GO:0006810) | protein transport (GO:0015031) | retrograde transport, endosome to Golgi (GO:0042147)	retromer complex (GO:0030904)	235.567	235.841	235.294
SLC7A7	id-29959merged_bedopsunion_all3overlap_filterq5_K4m3.bed	NC_040258.1	23312004	23321904	-529	7999	ENSOARG00000019424	7	21622104	21648711	solute carrier family 7 member 7	detected at high to low expression in 504 of 504 tissues	high to low	detected in all, tissue enhanced (duodenum (TxBF lamb/newborn female), replicate 1, ileum (TxBF lamb/newborn female), replicate 1, ileum (TxBF lamb/newborn male), replicate 1, jejunum (TxBF lamb/newborn female), replicate 1, jejunum (TxBF lamb/newborn female), replicate 2, jejunum (TxBF lamb/newborn male), replicate 1, kidney cortex (TxBF adult female), replicate 1, kidney cortex (TxBF adult fema…	basic amino acid transmembrane transporter activity (GO:0015174) | amino acid transmembrane transporter activity (GO:0015171)	transport (GO:0006810) | regulation of arginine metabolic process (GO:0000821) | transmembrane transport (GO:0055085) | amino acid transmembrane transport (GO:0003333)	integral component of membrane (GO:0016021) | membrane (GO:0016020)	235.375	155.058	315.693
TPM3	id-2995merged_bedopsunion_all3overlap_filterq5_K4m3.bed	NC_040252.1	110637960	110643678	1963	6029	ENSOARG00000001845	1	103049267	103067657	tropomyosin 3	detected at high to low expression in 504 of 504 tissues	high to low	detected in all, tissue enhanced (skeletal muscle bicep (TxBF adult female), replicate 2, skeletal muscle bicep (TxBF adult female), replicate 3, skeletal muscle bicep (TxBF adult male), replicate 1, skeletal muscle bicep (TxBF adult male), replicate 2, skeletal muscle bicep (TxBF adult male), replicate 3, skeletal muscle bicep (Texel adult female), replicate 1, skeletal muscle bicep (Texel adult…	protein binding (GO:0005515)	unknown	stress fiber (GO:0001725) | extracellular exosome (GO:0070062)	234.976	323.221	146.732
PSMA5	id-2227merged_bedopsunion_all3overlap_filterq5_K4m3.bed	NC_040252.1	91246164	91247967	871	2355	ENSOARG00000019203	1	85836301	85856857	proteasome subunit alpha 5	detected at high to medium expression in 504 of 504 tissues	high to medium	detected in all	protein binding (GO:0005515) | threonine-type endopeptidase activity (GO:0004298) | endopeptidase activity (GO:0004175) | hydrolase activity (GO:0016787) | peptidase activity (GO:0008233)	ubiquitin-dependent protein catabolic process (GO:0006511) | proteolysis involved in cellular protein catabolic process (GO:0051603) | proteolysis (GO:0006508)	proteasome complex (GO:0000502) | nucleus (GO:0005634) | cytoplasm (GO:0005737) | proteasome core complex, alpha-subunit complex (GO:0019773) | nucleoplasm (GO:0005654) | extracellular exosome (GO:0070062) | proteasome core complex (GO:0005839)	233.686	327.168	140.205
CACYBP	id-43489merged_bedopsunion_all3overlap_filterq5_K4m3.bed	NC_040263.1	60314593	60316278	-945	2946	ENSOARG00000013603	12	54241832	54247895	calcyclin binding protein	detected at high to medium expression in 504 of 504 tissues	high to medium	detected in all	protein binding (GO:0005515) | protein homodimerization activity (GO:0042803)	unknown	nuclear envelope lumen (GO:0005641) | beta-catenin destruction complex (GO:0030877) | cytoplasm (GO:0005737) | nucleoplasm (GO:0005654) | extracellular exosome (GO:0070062)	233.531	204.685	262.378
VCP	id-8958merged_bedopsunion_all3overlap_filterq5_K4m3.bed	NC_040253.1	56118254	56118970	848	767	ENSOARG00000012193	2	53089776	53099744	valosin containing protein	detected at high to medium expression in 504 of 504 tissues	high to medium	detected in all	hydrolase activity (GO:0016787) | ubiquitin-specific protease binding (GO:1990381) | polyubiquitin binding (GO:0031593) | nucleotide binding (GO:0000166) | ubiquitin-like protein ligase binding (GO:0044389) | ATPase activity (GO:0016887) | MHC class I pro	positive regulation of proteasomal ubiquitin-dependent protein catabolic process (GO:0032436) | DNA recombination (GO:0006310) | protein hexamerization (GO:0034214) | translesion synthesis (GO:0019985) | positive regulation of protein K63-linked deubiquitination (GO:1903006) | positive regulation of Lys63-specific deubiquitinase activity (GO:1903007) | viral genome replication (GO:0019079) | DNA …	protein complex (GO:0043234) | endoplasmic reticulum (GO:0005783) | extracellular exosome (GO:0070062) | proteasome complex (GO:0000502) | nucleus (GO:0005634) | cytosol (GO:0005829) | endoplasmic reticulum membrane (GO:0005789) | cytoplasm (GO:0005737) | perinuclear region of cytoplasm (GO:0048471) | VCP-NSFL1C complex (GO:1990730) | nucleoplasm (GO:0005654) | Derlin-1 retrotranslocation complex…	233.374	308.276	158.472
BRK1	id-57686merged_bedopsunion_all3overlap_filterq5_K4m3.bed	NC_040270.1	17730526	17733296	596	6776	ENSOARG00000005090	19	16629136	16635777	BRICK1, SCAR/WAVE actin nucleating complex subunit	detected at high to low expression in 504 of 504 tissues	high to low	detected in all	Rac GTPase binding (GO:0048365) | protein binding (GO:0005515) | protein complex binding (GO:0032403)	Rac protein signal transduction (GO:0016601) | cell motility (GO:0048870) | protein homotrimerization (GO:0070207) | actin cytoskeleton organization (GO:0030036) | positive regulation of cell proliferation (GO:0008284) | positive regulation of Arp2/3 complex-mediated actin nucleation (GO:2000601) | positive regulation of lamellipodium assembly (GO:0010592) | in utero embryonic development (GO:000…	SCAR complex (GO:0031209) | lamellipodium (GO:0030027) | extracellular exosome (GO:0070062)	233.107	207.849	258.364
TMED2	id-54297merged_bedopsunion_all3overlap_filterq5_K4m3.bed	NC_040268.1	61077565	61080302	492	2338	ENSOARG00000016633	2	122387092	122387674	transmembrane p24 trafficking protein 2	detected at high to low expression in 502 of 504 tissues	high to low	mixed expression	protein binding (GO:0005515)	neural tube closure (GO:0001843) | somitogenesis (GO:0001756) | negative regulation of GTPase activity (GO:0034260) | multicellular organism growth (GO:0035264) | post-anal tail morphogenesis (GO:0036342) | maternal placenta development (GO:0001893) | heart looping (GO:0001947) | Golgi organization (GO:0007030) | intracellular protein transport (GO:0006886) | embryonic placenta development (GO:00…	endoplasmic reticulum-Golgi intermediate compartment (GO:0005793) | integral component of membrane (GO:0016021) | Golgi apparatus (GO:0005794) | endoplasmic reticulum (GO:0005783) | membrane (GO:0016020) | intracellular membrane-bounded organelle (GO:0043231)	231.707	287.426	175.988
EIF4H	id-66905merged_bedopsunion_all3overlap_filterq5_K4m3.bed	NC_040275.1	33926513	33928345	1051	1730	ENSOARG00000011868	24	33115721	33286879	eukaryotic translation initiation factor 4H	detected at high to low expression in 502 of 504 tissues	high to low	mixed expression	protein binding (GO:0005515) | nucleic acid binding (GO:0003676) | poly(A) RNA binding (GO:0044822) | nucleotide binding (GO:0000166)	developmental growth (GO:0048589) | sexual reproduction (GO:0019953)	membrane (GO:0016020)	231.56	229.72	233.4
SYNGR2	id-39053merged_bedopsunion_all3overlap_filterq5_K4m3.bed	NC_040262.1	9281942	9283084	-580	1055	ENSOARG00000005753	11	52977906	52978917	synaptogyrin 2	detected at high to low expression in 503 of 504 tissues	high to low	mixed expression	protein binding (GO:0005515)	unknown	integral component of membrane (GO:0016021) | membrane (GO:0016020) | synaptic vesicle (GO:0008021) | extracellular exosome (GO:0070062)	231.477	160.144	302.811
FXYD5	id-48330merged_bedopsunion_all3overlap_filterq5_K4m3.bed	NC_040265.1	48588203	48591783	68	3709	ENSOARG00000004719	14	44982379	44993838	FXYD domain containing ion transport regulator 5	detected at high to low expression in 501 of 504 tissues	high to low	tissue enhanced (macrophage LPS time course 0 hrs (TxBF adult female), replicate 1, macrophage LPS time course 0 hrs (TxBF adult female), replicate 2, macrophage LPS time course 0 hrs (TxBF adult female), replicate 3, macrophage LPS time course 0 hrs (TxBF adult male), replicate 1, macrophage LPS time course 0 hrs (TxBF adult male), replicate 2, macrophage LPS time course 0 hrs (TxBF adult male),…	actin binding (GO:0003779) | ion channel activity (GO:0005216) | cadherin binding (GO:0045296)	ion transmembrane transport (GO:0034220) | ion transport (GO:0006811)	integral component of membrane (GO:0016021) | membrane (GO:0016020)	229.824	203.633	256.015
RAB7A	id-59071merged_bedopsunion_all3overlap_filterq5_K4m3.bed	NC_040270.1	61187872	61191000	-1370	2034	ENSOARG00000004002	19	58989170	58999679	RAB7A, member RAS oncogene family	detected at high to medium expression in 504 of 504 tissues	high to medium	detected in all	protein binding (GO:0005515) | GTPase activity (GO:0003924) | GDP binding (GO:0019003) | nucleotide binding (GO:0000166) | GTP binding (GO:0005525)	protein to membrane docking (GO:0022615) | small GTPase mediated signal transduction (GO:0007264) | lipophagy (GO:0061724) | early endosome to late endosome transport (GO:0045022) | positive regulation of viral process (GO:0048524) | positive regulation of exosomal secretion (GO:1903543) | phagosome acidification (GO:0090383) | protein transport (GO:0015031) | retrograde transport, endosome to Go…	Golgi apparatus (GO:0005794) | extrinsic component of lysosome membrane (GO:0032419) | phagocytic vesicle (GO:0045335) | membrane (GO:0016020) | extracellular exosome (GO:0070062) | intracellular membrane-bounded organelle (GO:0043231) | intracellular (GO:0005622) | late endosome (GO:0005770) | late endosome membrane (GO:0031902) | pre-autophagosomal structure membrane (GO:0034045) | retromer com…	229.817	216.075	243.559
HIF1A	id-31276merged_bedopsunion_all3overlap_filterq5_K4m3.bed	NC_040258.1	76765435	76768264	44	3346	ENSOARG00000021136	7	70762392	70807563	hypoxia inducible factor 1 alpha subunit	detected at high to low expression in 500 of 504 tissues	high to low	tissue enhanced (kidney medulla (TxBF adult female), replicate 1, kidney medulla (TxBF adult male), replicate 1, kidney medulla (TxBF adult male), replicate 3, kidney medulla (Texel adult female), replicate 1, kidney medulla (Texel adult male), replicate 1, ovary (TxBF adult female), replicate 1, ovary (TxBF adult female), replicate 3)	transcriptional activator activity, RNA polymerase II core promoter proximal region sequence-specific binding (GO:0001077) | histone deacetylase binding (GO:0042826) | transcription factor binding (GO:0008134) | RNA polymerase II transcription factor acti	positive regulation of angiogenesis (GO:0045766) | regulation of transforming growth factor beta2 production (GO:0032909) | positive regulation of erythrocyte differentiation (GO:0045648) | embryonic hemopoiesis (GO:0035162) | negative regulation of thymocyte apoptotic process (GO:0070244) | retina vasculature development in camera-type eye (GO:0061298) | cardiac ventricle morphogenesis (GO:00032…	nuclear speck (GO:0016607) | transcription factor complex (GO:0005667) | nucleus (GO:0005634) | cytosol (GO:0005829) | RNA polymerase II transcription factor complex (GO:0090575) | cytoplasm (GO:0005737) | motile cilium (GO:0031514)	228.746	359.834	97.658
GABARAPL2	id-47193merged_bedopsunion_all3overlap_filterq5_K4m3.bed	NC_040265.1	2409557	2410277	-413	2582	ENSOARG00000006877	14	2251815	2262220	GABA type A receptor associated protein like 2	detected at high to low expression in 504 of 504 tissues	high to low	detected in all	protein binding (GO:0005515) | ubiquitin protein ligase binding (GO:0031625)	autophagosome assembly (GO:0000045) | autophagy (GO:0006914) | negative regulation of proteasomal protein catabolic process (GO:1901799)	intracellular (GO:0005622) | autophagosome (GO:0005776) | Golgi membrane (GO:0000139) | Golgi apparatus (GO:0005794) | autophagosome membrane (GO:0000421) | cytoplasm (GO:0005737)	228.086	205.886	250.286
ACOD1	id-37962merged_bedopsunion_all3overlap_filterq5_K4m3.bed	NC_040261.1	56270507	56273474	602	4033	ENSOARG00000016003	10	52549531	52556466	aconitate decarboxylase 1	detected at high to low expression in 147 of 504 tissues	high to low	tissue enhanced (alveolar macrophage (TxBF adult female), replicate 1, alveolar macrophage (TxBF adult male), replicate 1, alveolar macrophage (TxBF adult male), replicate 2, alveolar macrophage (TxBF adult male), replicate 3, alveolar macrophage (Texel adult female), replicate 1, alveolar macrophage (Texel adult male), replicate 1, blood leukocytes (TxBF adult female), replicate 1, macrophage LP…	2-methylcitrate dehydratase activity (GO:0047547) | aconitate decarboxylase activity (GO:0047613)	metabolic process (GO:0008152) | propionate catabolic process (GO:0019543) | positive regulation of antimicrobial humoral response (GO:0002760) | defense response (GO:0006952) | cellular response to lipopolysaccharide (GO:0071222) | tolerance induction to lipopolysaccharide (GO:0072573)	unknown	227.824	153.57	302.078
SLC48A1	id-17922merged_bedopsunion_all3overlap_filterq5_K4m3.bed	NC_040254.1	148942670	148943806	875	1356	ENSOARG00000019396	3	138595471	138596385	solute carrier family 48 member 1	detected at high to low expression in 503 of 504 tissues	high to low	tissue enhanced (alveolar macrophage (TxBF adult female), replicate 1, alveolar macrophage (TxBF adult male), replicate 3, kidney medulla (TxBF adult male), replicate 2, MDM (TxBF adult female), replicate 1, MDM (TxBF adult male), replicate 2, MDM (TxBF adult male), replicate 3)	protein binding (GO:0005515) | heme transporter activity (GO:0015232)	heme transport (GO:0015886)	unknown	226.077	390.5	61.654
SLC39A1	id-2986merged_bedopsunion_all3overlap_filterq5_K4m3.bed	NC_040252.1	110501078	110504163	-116	4937	ENSOARG00000001630	1	102912811	102915113	solute carrier family 39 member 1	detected at high to low expression in 501 of 504 tissues	high to low	tissue enhanced (alveolar macrophage (TxBF adult male), replicate 1, alveolar macrophage (TxBF adult male), replicate 2, alveolar macrophage (TxBF adult male), replicate 3, macrophage LPS time course 0 hrs (TxBF adult female), replicate 1, macrophage LPS time course 0 hrs (TxBF adult female), replicate 3, macrophage LPS time course 0 hrs (TxBF adult male), replicate 2, macrophage LPS time course …	zinc ion transmembrane transporter activity (GO:0005385) | metal ion transmembrane transporter activity (GO:0046873)	embryonic cranial skeleton morphogenesis (GO:0048701) | zinc II ion transport (GO:0006829) | zinc II ion transmembrane transport (GO:0071577) | metal ion transport (GO:0030001) | limb development (GO:0060173) | in utero embryonic development (GO:0001701) | transmembrane transport (GO:0055085)	plasma membrane (GO:0005886) | membrane (GO:0016020)	226.025	275.064	176.987
ATP6V0B	id-698merged_bedopsunion_all3overlap_filterq5_K4m3.bed	NC_040252.1	19203195	19205564	488	1985	ENSOARG00000000665	1	18391693	18395747	ATPase H+ transporting V0 subunit b	detected at high to medium expression in 504 of 504 tissues	high to medium	detected in all	hydrogen ion transmembrane transporter activity (GO:0015078)	transport (GO:0006810) | ion transport (GO:0006811) | ATP hydrolysis coupled proton transport (GO:0015991)	endosome (GO:0005768) | integral component of membrane (GO:0016021) | membrane (GO:0016020) | proton-transporting two-sector ATPase complex, proton-transporting domain (GO:0033177) | proton-transporting V-type ATPase, V0 domain (GO:0033179)	225.977	301.39	150.564
HINT1	id-24775merged_bedopsunion_all3overlap_filterq5_K4m3.bed	NC_040256.1	21948669	21950846	281	2599	ENSOARG00000017230	10	76831238	76831618	histidine triad nucleotide binding protein 1	detected at high expression in 504 of 504 tissues	high	detected in all	hydrolase activity (GO:0016787) | catalytic activity (GO:0003824)	positive regulation of calcium-mediated signaling (GO:0050850) | regulation of transcription, DNA-templated (GO:0006355) | intrinsic apoptotic signaling pathway by p53 class mediator (GO:0072332) | purine ribonucleotide catabolic process (GO:0009154)	nucleus (GO:0005634) | histone deacetylase complex (GO:0000118) | cytoplasm (GO:0005737) | plasma membrane (GO:0005886) | extracellular exosome (GO:0070062)	224.644	212.433	236.856
PSMB2	id-290merged_bedopsunion_all3overlap_filterq5_K4m3.bed	NC_040252.1	10983068	10985652	428	3286	ENSOARG00000019520	1	10338528	10372835	proteasome subunit beta 2	detected at high to medium expression in 504 of 504 tissues	high to medium	detected in all	protein binding (GO:0005515) | threonine-type endopeptidase activity (GO:0004298) | endopeptidase activity (GO:0004175) | hydrolase activity (GO:0016787) | peptidase activity (GO:0008233)	proteolysis involved in cellular protein catabolic process (GO:0051603) | proteolysis (GO:0006508)	proteasome complex (GO:0000502) | nucleus (GO:0005634) | cytoplasm (GO:0005737) | membrane (GO:0016020) | nucleoplasm (GO:0005654) | extracellular exosome (GO:0070062) | proteasome core complex (GO:0005839)	224.142	323.625	124.658
ATP6V0D1	id-47997merged_bedopsunion_all3overlap_filterq5_K4m3.bed	NC_040265.1	37858088	37860453	452	2111	ENSOARG00000002996	14	34390423	34427751	ATPase H+ transporting V0 subunit d1	detected at high to low expression in 504 of 504 tissues	high to low	detected in all	protein binding (GO:0005515) | hydrogen ion transmembrane transporter activity (GO:0015078) | hydrogen-exporting ATPase activity, phosphorylative mechanism (GO:0008553)	ATP hydrolysis coupled proton transport (GO:0015991)	centrosome (GO:0005813) | lysosomal membrane (GO:0005765) | early endosome (GO:0005769) | vacuolar proton-transporting V-type ATPase complex (GO:0016471) | membrane (GO:0016020) | proton-transporting V-type ATPase, V0 domain (GO:0033179) | extracellular exosome (GO:0070062)	223.572	311.379	135.765
M6PR	id-19860merged_bedopsunion_all3overlap_filterq5_K4m3.bed	NC_040254.1	221841075	221844989	605	6688	ENSOARG00000001383	3	205744779	205756416	mannose-6-phosphate receptor, cation dependent	detected at high to low expression in 504 of 504 tissues	high to low	detected in all	mannose binding (GO:0005537) | mannose transmembrane transporter activity (GO:0015578)	secretion of lysosomal enzymes (GO:0033299) | mannose transport (GO:0015761)	endosome (GO:0005768) | integral component of membrane (GO:0016021) | lytic vacuole (GO:0000323) | late endosome (GO:0005770) | membrane (GO:0016020) | perinuclear region of cytoplasm (GO:0048471)	222.507	232.596	212.419
IL2RG	id-70724merged_bedopsunion_all3overlap_filterq5_K4m3.bed	NC_040278.1	66570449	66573460	1388	1842	ENSOARG00000016109	X	60409411	60413702	interleukin 2 receptor subunit gamma	detected at high to low expression in 440 of 504 tissues	high to low	tissue enhanced (blood leukocytes (TxBF adult male), replicate 1, blood leukocytes (TxBF adult male), replicate 2, PBMC (TxBF adult female), replicate 2)	cytokine receptor activity (GO:0004896) | protein binding (GO:0005515)	cytokine-mediated signaling pathway (GO:0019221)	membrane (GO:0016020)	221.916	202.254	241.577
RPS27L	id-30572merged_bedopsunion_all3overlap_filterq5_K4m3.bed	NC_040258.1	47905420	47909063	1036	4939	ENSOARG00000020791	7	43920350	43922710	ribosomal protein S27 like	detected at high expression in 504 of 504 tissues	high	detected in all	translation activator activity (GO:0008494) | protein binding (GO:0005515) | metal ion binding (GO:0046872) | poly(A) RNA binding (GO:0044822) | cysteine-type endopeptidase activator activity involved in apoptotic process (GO:0008656) | structural constit	intrinsic apoptotic signaling pathway in response to DNA damage by p53 class mediator (GO:0042771) | translation (GO:0006412) | DNA repair (GO:0006281) | mitotic G1 DNA damage checkpoint (GO:0031571) | cellular response to DNA damage stimulus (GO:0006974)	intracellular (GO:0005622) | nucleus (GO:0005634) | intracellular ribonucleoprotein complex (GO:0030529) | ribosome (GO:0005840)	220.923	147.546	294.301
ICAM1	id-24156merged_bedopsunion_all3overlap_filterq5_K4m3.bed	NC_040256.1	13145470	13151272	1072	4260	ENSOARG00000015656	5	12500037	12509283	intercellular adhesion molecule-1 precursor	detected at high to low expression in 499 of 504 tissues	high to low	tissue enhanced (alveolar macrophage (TxBF adult female), replicate 1, macrophage LPS time course 2 hrs (TxBF adult female), replicate 1, macrophage LPS time course 2 hrs (TxBF adult female), replicate 2, macrophage LPS time course 2 hrs (TxBF adult female), replicate 3, macrophage LPS time course 2 hrs (TxBF adult male), replicate 1, macrophage LPS time course 2 hrs (TxBF adult male), replicate …	protein binding (GO:0005515) | integrin binding (GO:0005178)	positive regulation of ERK1 and ERK2 cascade (GO:0070374) | negative regulation of endothelial cell apoptotic process (GO:2000352) | negative regulation of extrinsic apoptotic signaling pathway via death domain receptors (GO:1902042) | establishment of endothelial barrier (GO:0061028) | regulation of cell adhesion (GO:0030155) | membrane to membrane docking (GO:0022614) | adhesion of symbiont to …	external side of plasma membrane (GO:0009897) | extracellular space (GO:0005615) | focal adhesion (GO:0005925) | cell surface (GO:0009986) | immunological synapse (GO:0001772) | membrane raft (GO:0045121) | membrane (GO:0016020) | extracellular exosome (GO:0070062)	216.853	258.302	175.404
SF3B6	id-14654merged_bedopsunion_all3overlap_filterq5_K4m3.bed	NC_040254.1	33283735	33286851	265	5092	ENSOARG00000017819	3	31606407	31614263	splicing factor 3b subunit 6	detected at high to medium expression in 504 of 504 tissues	high to medium	detected in all	nucleic acid binding (GO:0003676) | poly(A) RNA binding (GO:0044822) | nucleotide binding (GO:0000166)	blastocyst formation (GO:0001825) | mRNA splicing, via spliceosome (GO:0000398)	nucleus (GO:0005634) | nucleoplasm (GO:0005654) | U12-type spliceosomal complex (GO:0005689)	216.848	208.665	225.031
RBX1	id-20473merged_bedopsunion_all3overlap_filterq5_K4m3.bed	NC_040254.1	233017288	233020295	366	3292	ENSOARG00000017843	3	216165403	216177662	ring-box 1	detected at high to medium expression in 504 of 504 tissues	high to medium	detected in all	protein binding (GO:0005515) | NEDD8 transferase activity (GO:0019788) | ubiquitin-protein transferase activity (GO:0004842) | cullin family protein binding (GO:0097602) | ubiquitin-ubiquitin ligase activity (GO:0034450) | ubiquitin protein ligase binding	protein ubiquitination (GO:0016567) | SCF-dependent proteasomal ubiquitin-dependent protein catabolic process (GO:0031146) | protein catabolic process (GO:0030163) | protein monoubiquitination (GO:0006513) | proteasome-mediated ubiquitin-dependent protein catabolic process (GO:0043161) | protein neddylation (GO:0045116)	Cul4B-RING E3 ubiquitin ligase complex (GO:0031465) | cullin-RING ubiquitin ligase complex (GO:0031461) | Cul7-RING ubiquitin ligase complex (GO:0031467) | SCF ubiquitin ligase complex (GO:0019005) | Cul2-RING ubiquitin ligase complex (GO:0031462) | cytosol (GO:0005829) | Cul3-RING ubiquitin ligase complex (GO:0031463) | Cul4A-RING E3 ubiquitin ligase complex (GO:0031464) | Cul5-RING ubiquitin li…	216.065	220.101	212.029
CD58	id-2536merged_bedopsunion_all3overlap_filterq5_K4m3.bed	NC_040252.1	98780025	98781216	1238	414	ENSOARG00000020234	1	93028623	93042779	CD58 molecule	detected at high to low expression in 501 of 504 tissues	high to low	tissue enhanced (alveolar macrophage (Texel adult male), replicate 1)	protein binding (GO:0005515) | receptor binding (GO:0005102)	cellular response to tumor necrosis factor (GO:0071356) | positive regulation of interleukin-8 secretion (GO:2000484) | cellular response to interferon-gamma (GO:0071346) | heterotypic cell-cell adhesion (GO:0034113)	cell surface (GO:0009986) | membrane (GO:0016020) | extracellular exosome (GO:0070062)	215.735	122.284	309.186
ARF6	id-30343merged_bedopsunion_all3overlap_filterq5_K4m3.bed	NC_040258.1	43817814	43821766	-4	4709	ENSOARG00000000838	7	39947130	39947657	ADP ribosylation factor 6	detected at high to low expression in 504 of 504 tissues	high to low	detected in all	G-protein beta/gamma-subunit complex binding (GO:0031683) | protein binding (GO:0005515) | protein N-terminus binding (GO:0047485) | GTPase activity (GO:0003924) | nucleotide binding (GO:0000166) | thioesterase binding (GO:0031996) | guanyl nucleotide bin	positive regulation of actin filament polymerization (GO:0030838) | regulation of filopodium assembly (GO:0051489) | small GTPase mediated signal transduction (GO:0007264) | liver development (GO:0001889) | establishment of epithelial cell polarity (GO:0090162) | regulation of dendritic spine development (GO:0060998) | protein transport (GO:0015031) | intracellular protein transport (GO:0006886) …	endocytic vesicle (GO:0030139) | filopodium membrane (GO:0031527) | ruffle (GO:0001726) | membrane (GO:0016020) | plasma membrane (GO:0005886) | extracellular exosome (GO:0070062) | myelin sheath (GO:0043209) | endosome (GO:0005768) | intracellular (GO:0005622) | recycling endosome membrane (GO:0055038) | cell cortex (GO:0005938) | focal adhesion (GO:0005925) | cytoplasm (GO:0005737)	215.536	195.6	235.472
PSMB3	id-40029merged_bedopsunion_all3overlap_filterq5_K4m3.bed	NC_040262.1	23955689	23958567	-173	4995	ENSOARG00000009831	11	38927630	38936179	proteasome subunit beta 3	detected at high to medium expression in 504 of 504 tissues	high to medium	detected in all	protein binding (GO:0005515) | threonine-type endopeptidase activity (GO:0004298) | endopeptidase activity (GO:0004175) | hydrolase activity (GO:0016787) | peptidase activity (GO:0008233)	proteolysis involved in cellular protein catabolic process (GO:0051603) | proteolysis (GO:0006508)	Golgi apparatus (GO:0005794) | actin cytoskeleton (GO:0015629) | extracellular exosome (GO:0070062) | proteasome core complex (GO:0005839) | proteasome complex (GO:0000502) | nucleus (GO:0005634) | cytoplasm (GO:0005737) | mitochondrion (GO:0005739) | nucleoplasm (GO:0005654)	215.534	271.414	159.654
RGS10	id-63875merged_bedopsunion_all3overlap_filterq5_K4m3.bed	NC_040273.1	42983511	42986953	597	3615	ENSOARG00000002476	22	38596467	38623872	regulator of G-protein signaling 10	detected at high to low expression in 498 of 504 tissues	high to low	tissue enhanced (alveolar macrophage (Texel adult male), replicate 1, macrophage LPS time course 0 hrs (TxBF adult female), replicate 1, macrophage LPS time course 0 hrs (TxBF adult female), replicate 2, macrophage LPS time course 0 hrs (TxBF adult male), replicate 2, macrophage LPS time course 7 hrs (TxBF adult female), replicate 2, macrophage LPS time course 7 hrs (TxBF adult female), replicate…	protein binding (GO:0005515) | G-protein alpha-subunit binding (GO:0001965) | GTPase activator activity (GO:0005096)	G-protein coupled acetylcholine receptor signaling pathway (GO:0007213) | positive regulation of GTPase activity (GO:0043547) | termination of G-protein coupled receptor signaling pathway (GO:0038032)	nucleus (GO:0005634) | cytosol (GO:0005829)	215.136	186.483	243.788
FBP1	id-8336merged_bedopsunion_all3overlap_filterq5_K4m3.bed	NC_040253.1	33414983	33417891	553	1700	ENSOARG00000008650	2	31653188	31684127	fructose-bisphosphatase 1	detected at high to low expression in 455 of 504 tissues	high to low	tissue enhanced (hippocampus (TxBF adult female), replicate 3, kidney cortex (TxBF adult female), replicate 1, kidney cortex (TxBF adult female), replicate 2, kidney cortex (TxBF adult female), replicate 3, kidney cortex (TxBF adult male), replicate 1, kidney cortex (TxBF adult male), replicate 2, kidney cortex (TxBF adult male), replicate 3, kidney cortex (Texel adult male), replicate 1, kidney …	identical protein binding (GO:0042802) | protein binding (GO:0005515) | fructose 1,6-bisphosphate 1-phosphatase activity (GO:0042132) | metal ion binding (GO:0046872) | hydrolase activity (GO:0016787) | phosphoric ester hydrolase activity (GO:0042578) | A	negative regulation of Ras protein signal transduction (GO:0046580) | carbohydrate metabolic process (GO:0005975) | negative regulation of cell growth (GO:0030308) | negative regulation of glycolytic process (GO:0045820) | gluconeogenesis (GO:0006094) | dephosphorylation (GO:0016311) | fructose 6-phosphate metabolic process (GO:0006002) | regulation of gluconeogenesis (GO:0006111) | cellular resp…	cytoplasm (GO:0005737) | extracellular exosome (GO:0070062)	214.859	400.31	29.408
EDN1	id-60932merged_bedopsunion_all3overlap_filterq5_K4m3.bed	NC_040271.1	47680070	47685139	540	5242	ENSOARG00000014073	20	43135236	43140684	endothelin-1 precursor	detected at high to low expression in 416 of 504 tissues	high to low	tissue enhanced (alveolar macrophage (TxBF adult female), replicate 1, alveolar macrophage (TxBF adult male), replicate 3, alveolar macrophage (Texel adult female), replicate 1, alveolar macrophage (Texel adult male), replicate 1, colon large (TxBF lamb/8 weeks male), replicate 2, macrophage LPS time course 4 hrs (TxBF adult female), replicate 2, macrophage LPS time course 4 hrs (TxBF adult femal…	protein binding (GO:0005515) | endothelin B receptor binding (GO:0031708) | receptor binding (GO:0005102) | cytokine activity (GO:0005125) | endothelin A receptor binding (GO:0031707) | hormone activity (GO:0005179)	vasoconstriction (GO:0042310) | peptide hormone secretion (GO:0030072) | positive regulation of mitotic nuclear division (GO:0045840) | rhythmic excitation (GO:0043179) | body fluid secretion (GO:0007589) | positive regulation of smooth muscle cell proliferation (GO:0048661) | positive regulation of renal sodium excretion (GO:0035815) | inositol phosphate-mediated signaling (GO:0048016) | positiv…	extracellular space (GO:0005615) | cytoplasm (GO:0005737) | extracellular region (GO:0005576)	214.792	327.424	102.159
SGK1	id-33374merged_bedopsunion_all3overlap_filterq5_K4m3.bed	NC_040259.1	65604689	65614345	771	8523	ENSOARG00000014710	8	59319492	59324974	serum/glucocorticoid regulated kinase 1	detected at high to low expression in 504 of 504 tissues	high to low	detected in all, tissue enhanced (colon large (TxBF lamb/newborn female), replicate 1, kidney medulla (TxBF adult male), replicate 1, kidney medulla (TxBF adult male), replicate 3, left atrioventricular valve (TxBF adult female), replicate 1, left atrioventricular valve (TxBF adult male), replicate 2, PBMC (TxBF adult female), replicate 3, PBMC (TxBF adult male), replicate 1, right atrioventricul…	transferase activity, transferring phosphorus-containing groups (GO:0016772) | protein binding (GO:0005515) | kinase activity (GO:0016301) | protein serine/threonine kinase activity (GO:0004674) | nucleotide binding (GO:0000166) | ATP binding (GO:0005524)	protein phosphorylation (GO:0006468) | phosphorylation (GO:0016310) | cellular response to DNA damage stimulus (GO:0006974)	cytoplasm (GO:0005737) | nucleoplasm (GO:0005654)	212.726	168.457	256.995
C1QC	id-13239merged_bedopsunion_all3overlap_filterq5_K4m3.bed	NC_040253.1	259710333	259714018	1173	2218	ENSOARG00000007991	2	243066612	243070884	complement C1q C chain	detected at high to low expression in 497 of 504 tissues	high to low	tissue enhanced (mesenteric lymph node (TxBF adult male), replicate 3, mesenteric lymph node (Texel adult female), replicate 1, placenta 35 (TxBF adult female), replicate 1, popliteal lymph node (TxBF adult female), replicate 2, prescapular lymph node (TxBF adult female), replicate 1, prescapular lymph node (TxBF adult female), replicate 2, prescapular lymph node (TxBF adult male), replicate 1, r…	protein binding (GO:0005515) | tumor necrosis factor receptor binding (GO:0005164)	negative regulation of macrophage differentiation (GO:0045650) | immune response (GO:0006955) | negative regulation of granulocyte differentiation (GO:0030853)	blood microparticle (GO:0072562) | extracellular space (GO:0005615) | collagen trimer (GO:0005581) | membrane (GO:0016020) | extracellular exosome (GO:0070062) | extracellular region (GO:0005576)	212.123	88.415	335.83
SMDT1	id-20535merged_bedopsunion_all3overlap_filterq5_K4m3.bed	NC_040254.1	233932681	233934919	425	3436	ENSOARG00000018850	3	217068276	217070109	single-pass membrane protein with aspartate rich tail 1	detected at high expression in 504 of 504 tissues	high	detected in all	unknown	mitochondrial calcium ion homeostasis (GO:0051560) | calcium ion transmembrane import into mitochondrion (GO:0036444) | mitochondrial calcium ion transport (GO:0006851)	nucleus (GO:0005634) | uniplex complex (GO:1990246) | integral component of mitochondrial inner membrane (GO:0031305) | mitochondrion (GO:0005739)	210.887	210.054	211.72
LY96	id-35785merged_bedopsunion_all3overlap_filterq5_K4m3.bed	NC_040260.1	54673310	54676173	920	4715	ENSOARG00000006376	9	50066719	50101375	lymphocyte antigen 96	detected at high to low expression in 495 of 504 tissues	high to low	tissue enhanced (alveolar macrophage (TxBF adult female), replicate 1, macrophage LPS time course 0 hrs (TxBF adult female), replicate 2, macrophage LPS time course 0 hrs (TxBF adult female), replicate 3, macrophage LPS time course 2 hrs (TxBF adult female), replicate 3, macrophage LPS time course 24 hrs (TxBF adult female), replicate 3, macrophage LPS time course 4 hrs (TxBF adult female), repli…	protein binding (GO:0005515) | lipopolysaccharide receptor activity (GO:0001875)	detection of lipopolysaccharide (GO:0032497) | positive regulation of lipopolysaccharide-mediated signaling pathway (GO:0031666) | lipopolysaccharide-mediated signaling pathway (GO:0031663) | response to lipopolysaccharide (GO:0032496) | positive regulation of tumor necrosis factor production (GO:0032760) | toll-like receptor 4 signaling pathway (GO:0034142) | cellular response to lipopolysacchar…	lipopolysaccharide receptor complex (GO:0046696) | intrinsic component of plasma membrane (GO:0031226)	210.743	287.041	134.444
TMBIM1	id-12263merged_bedopsunion_all3overlap_filterq5_K4m3.bed	NC_040253.1	235141896	235145124	763	2580	ENSOARG00000019527	2	219291604	219299680	transmembrane BAX inhibitor motif containing 1	detected at high to low expression in 504 of 504 tissues	high to low	detected in all	death receptor binding (GO:0005123)	negative regulation of extrinsic apoptotic signaling pathway via death domain receptors (GO:1902042) | negative regulation of Fas signaling pathway (GO:1902045) | negative regulation of establishment of protein localization to plasma membrane (GO:0090005)	lysosomal membrane (GO:0005765) | integral component of membrane (GO:0016021) | Golgi apparatus (GO:0005794) | endosome membrane (GO:0010008) | membrane (GO:0016020) | extracellular exosome (GO:0070062)	210.276	239.436	181.117
ATP6AP1	id-71012merged_bedopsunion_all3overlap_filterq5_K4m3.bed	NC_040278.1	88559989	88563877	1846	1395	ENSOARG00000004743	X	77185295	77193890	ATPase H+ transporting accessory protein 1	detected at high to low expression in 504 of 504 tissues	high to low	detected in all, tissue enhanced (alveolar macrophage (TxBF adult male), replicate 2, macrophage LPS time course 24 hrs (TxBF adult male), replicate 1, macrophage LPS time course 24 hrs (TxBF adult male), replicate 2, MDM (TxBF adult male), replicate 1)	Rab GTPase binding (GO:0017137) | proton-transporting ATP synthase activity, rotational mechanism (GO:0046933) | proton-transporting ATPase activity, rotational mechanism (GO:0046961)	establishment of organelle localization (GO:0051656) | pH reduction (GO:0045851) | positive regulation of exocytosis (GO:0045921) | positive regulation of ERK1 and ERK2 cascade (GO:0070374) | positive regulation of bone resorption (GO:0045780) | positive regulation of osteoclast development (GO:2001206) | ATP hydrolysis coupled proton transport (GO:0015991) | positive regulation of osteoblast dif…	proton-transporting V-type ATPase, V1 domain (GO:0033180) | extracellular exosome (GO:0070062)	208.855	258.144	159.565
WDR1	id-28898merged_bedopsunion_all3overlap_filterq5_K4m3.bed	NC_040257.1	115800912	115803010	1400	2528	ENSOARG00000007939	6	104872728	104912490	WD repeat domain 1	detected at high to low expression in 502 of 504 tissues	high to low	mixed expression	protein binding (GO:0005515)	regulation of ventricular cardiac muscle cell membrane repolarization (GO:0060307) | sarcomere organization (GO:0045214) | actin cytoskeleton organization (GO:0030036) | positive regulation of actin filament depolymerization (GO:0030836)	myelin sheath (GO:0043209) | cytoplasm (GO:0005737) | extracellular exosome (GO:0070062)	208.549	205.897	211.202
PRKAR1A	id-38676merged_bedopsunion_all3overlap_filterq5_K4m3.bed	NC_040262.1	1631804	1632048	137	513	ENSOARG00000015024	11	60597331	60616009	cAMP-dependent protein kinase type I-alpha regulatory subunit	detected at high to medium expression in 504 of 504 tissues	high to medium	detected in all	cAMP-dependent protein kinase regulator activity (GO:0008603)	regulation of protein phosphorylation (GO:0001932) | regulation of protein kinase activity (GO:0045859)	cAMP-dependent protein kinase complex (GO:0005952)	208.382	261.295	155.469
CHMP2A	id-49630merged_bedopsunion_all3overlap_filterq5_K4m3.bed	NC_040265.1	71039107	71040475	231	1231	ENSOARG00000003984	14	62680568	62682604	charged multivesicular body protein 2A	detected at high to medium expression in 504 of 504 tissues	high to medium	detected in all, tissue enhanced (lung (TxBF adult female), replicate 3)	protein binding (GO:0005515) | phosphatidylcholine binding (GO:0031210) | protein domain specific binding (GO:0019904)	regulation of viral process (GO:0050792) | exit from mitosis (GO:0010458) | nuclear envelope reassembly (GO:0031468) | regulation of mitotic spindle assembly (GO:1901673) | protein polymerization (GO:0051258) | positive regulation of exosomal secretion (GO:1903543) | protein heterooligomerization (GO:0051291) | membrane invagination (GO:0010324) | mitotic metaphase plate congression (GO:0007080) …	membrane coat (GO:0030117) | nuclear envelope (GO:0005635) | cytosol (GO:0005829) | ESCRT III complex (GO:0000815) | membrane (GO:0016020) | extracellular exosome (GO:0070062)	208.345	210.509	206.18
NUCB1	id-49070merged_bedopsunion_all3overlap_filterq5_K4m3.bed	NC_040265.1	58931180	58933816	652	4259	ENSOARG00000012427	14	54523340	54537666	nucleobindin 1	detected at high to low expression in 504 of 504 tissues	high to low	detected in all	protein binding (GO:0005515) | calcium ion binding (GO:0005509)	unknown	microtubule cytoskeleton (GO:0015630) | endoplasmic reticulum-Golgi intermediate compartment (GO:0005793) | extracellular space (GO:0005615) | Golgi apparatus (GO:0005794) | membrane (GO:0016020) | extracellular exosome (GO:0070062)	208.153	86.968	329.337
NDUFA2	id-25719merged_bedopsunion_all3overlap_filterq5_K4m3.bed	NC_040256.1	54138491	54139476	503	1342	ENSOARG00000018374	5	49164184	49166046	NADH:ubiquinone oxidoreductase subunit A2	detected at high expression in 504 of 504 tissues	high	detected in all, tissue enhanced (kidney cortex (TxBF adult male), replicate 2)	unknown	oxidation-reduction process (GO:0055114)	mitochondrial membrane (GO:0031966) | respiratory chain (GO:0070469) | mitochondrial respiratory chain complex I (GO:0005747) | membrane (GO:0016020) | mitochondrion (GO:0005739) | mitochondrial inner membrane (GO:0005743)	207.728	197.104	218.352
CDH17	id-36500merged_bedopsunion_all3overlap_filterq5_K4m3.bed	NC_040260.1	91162912	91165564	908	988	ENSOARG00000008009	9	82728388	82797987	cadherin 17	detected at high to low expression in 232 of 504 tissues	high to low	tissue enhanced (caecum (TxBF lamb/newborn female), replicate 1, caecum (TxBF lamb/newborn female), replicate 2, caecum (TxBF lamb/newborn male), replicate 1, colon large (TxBF lamb/newborn male), replicate 1)	protein binding (GO:0005515) | calcium ion binding (GO:0005509) | proton-dependent oligopeptide secondary active transmembrane transporter activity (GO:0005427) | integrin binding (GO:0005178)	oligopeptide transport (GO:0006857) | marginal zone B cell differentiation (GO:0002315) | cell adhesion (GO:0007155) | germinal center B cell differentiation (GO:0002314) | calcium-dependent cell-cell adhesion via plasma membrane cell adhesion molecules (GO:0016339) | integrin-mediated signaling pathway (GO:0007229) | homophilic cell adhesion via plasma membrane adhesion molecules (GO:0007156) | …	integral component of membrane (GO:0016021) | basolateral plasma membrane (GO:0016323) | cell surface (GO:0009986) | membrane (GO:0016020) | plasma membrane (GO:0005886)	207.407	3.044	411.77
TPD52	id-35837merged_bedopsunion_all3overlap_filterq5_K4m3.bed	NC_040260.1	61451453	61452089	-444	287	ENSOARG00000008295	9	56102648	56149776	tumor protein D52	detected at high to low expression in 504 of 504 tissues	high to low	detected in all	protein binding (GO:0005515) | calcium ion binding (GO:0005509) | protein homodimerization activity (GO:0042803) | protein heterodimerization activity (GO:0046982)	B cell differentiation (GO:0030183)	cytoplasm (GO:0005737) | endoplasmic reticulum (GO:0005783) | perinuclear region of cytoplasm (GO:0048471)	207.302	113.713	300.89
LAMTOR3	id-27379merged_bedopsunion_all3overlap_filterq5_K4m3.bed	NC_040257.1	28504309	28506038	237	3813	ENSOARG00000014092	6	24882730	24889832	late endosomal/lysosomal adaptor, MAPK and MTOR activator 3	detected at high to low expression in 503 of 504 tissues	high to low	mixed expression	protein complex scaffold (GO:0032947) | guanyl-nucleotide exchange factor activity (GO:0005085) | protein binding (GO:0005515) | kinase activator activity (GO:0019209)	cellular protein localization (GO:0034613) | activation of MAPKK activity (GO:0000186) | cellular response to amino acid stimulus (GO:0071230) | positive regulation of TOR signaling (GO:0032008) | regulation of TOR signaling (GO:0032006)	late endosome (GO:0005770) | Ragulator complex (GO:0071986) | focal adhesion (GO:0005925) | extracellular exosome (GO:0070062)	207.175	197.732	216.618
VDAC2	id-68357merged_bedopsunion_all3overlap_filterq5_K4m3.bed	NC_040276.1	32076966	32080008	224	4205	ENSOARG00000008758	25	30845597	30859494	voltage dependent anion channel 2	detected at high expression in 504 of 504 tissues	high	detected in all	voltage-gated anion channel activity (GO:0008308) | protein binding (GO:0005515)	regulation of anion transport (GO:0044070) | negative regulation of protein polymerization (GO:0032272) | anion transport (GO:0006820) | regulation of anion transmembrane transport (GO:1903959) | negative regulation of intrinsic apoptotic signaling pathway (GO:2001243) | transmembrane transport (GO:0055085)	integral component of membrane (GO:0016021) | mitochondrial nucleoid (GO:0042645) | mitochondrial inner membrane (GO:0005743) | extracellular exosome (GO:0070062) | myelin sheath (GO:0043209) | nucleus (GO:0005634) | mitochondrial outer membrane (GO:0005741) | mitochondrion (GO:0005739)	206.901	286.483	127.32
NADK	id-43295merged_bedopsunion_all3overlap_filterq5_K4m3.bed	NC_040263.1	54688075	54690485	1380	1295	ENSOARG00000002033	12	48999185	49008524	NAD kinase	detected at high to low expression in 504 of 504 tissues	high to low	detected in all	protein binding (GO:0005515) | NAD+ kinase activity (GO:0003951)	metabolic process (GO:0008152) | phosphorylation (GO:0016310) | NADP biosynthetic process (GO:0006741) | NAD metabolic process (GO:0019674)	unknown	206.792	169.117	244.466
AHNAK	id-62125merged_bedopsunion_all3overlap_filterq5_K4m3.bed	NC_040272.1	42767149	42771051	1903	3949	ENSOARG00000014988	21	40263049	40293850	AHNAK nucleoprotein	detected at high to low expression in 502 of 504 tissues	high to low	tissue enhanced (omentum (Texel adult female), replicate 1, omentum (Texel adult male), replicate 1, omentum (Texel lamb/6-10 months female), replicate 1, rectum (Texel adult female), replicate 1, rectum (Texel lamb/6-10 months female), replicate 1, skin back (Texel adult male), replicate 1, skin side (Texel adult female), replicate 1, tonsil (Texel adult male), replicate 1)	protein binding (GO:0005515) | S100 protein binding (GO:0044548) | poly(A) RNA binding (GO:0044822) | structural molecule activity conferring elasticity (GO:0097493)	protein oligomerization (GO:0051259) | regulation of voltage-gated calcium channel activity (GO:1901385) | regulation of RNA splicing (GO:0043484)	lysosomal membrane (GO:0005765) | actin cytoskeleton (GO:0015629) | costamere (GO:0043034) | cell-cell contact zone (GO:0044291) | plasma membrane (GO:0005886) | membrane (GO:0016020) | vesicle (GO:0031982) | extracellular exosome (GO:0070062) | sarcolemma (GO:0042383) | nucleus (GO:0005634) | cytosol (GO:0005829) | focal adhesion (GO:0005925) | cytoplasm (GO:0005737) | membrane raft (GO:0045121)…	206.102	274.948	137.257
ITGAX	id-66753merged_bedopsunion_all3overlap_filterq5_K4m3.bed	NC_040275.1	28173199	28176028	274	2016	ENSOARG00000009130	24	27400568	27419288	integrin, alpha X (complement component 3 receptor 4 subunit) precursor	detected at high to low expression in 347 of 504 tissues	high to low	tissue enhanced (alveolar macrophage (TxBF adult female), replicate 1, alveolar macrophage (TxBF adult male), replicate 1, alveolar macrophage (TxBF adult male), replicate 2, alveolar macrophage (TxBF adult male), replicate 3, alveolar macrophage (Texel adult female), replicate 1, alveolar macrophage (Texel adult male), replicate 1, macrophage LPS time course 2 hrs (TxBF adult female), replicate …	unknown	cell adhesion (GO:0007155) | defense response to virus (GO:0051607) | integrin-mediated signaling pathway (GO:0007229)	integral component of membrane (GO:0016021) | external side of plasma membrane (GO:0009897) | membrane (GO:0016020) | integrin complex (GO:0008305)	205.827	250.192	161.462
HSD17B11	id-28842merged_bedopsunion_all3overlap_filterq5_K4m3.bed	NC_040257.1	112587583	112591446	848	5038	ENSOARG00000004779	6	101704087	101893341	hydroxysteroid 17-beta dehydrogenase 11	detected at high to low expression in 500 of 504 tissues	high to low	tissue enhanced (duodenum (TxBF lamb/8 weeks male), replicate 2, jejunum (TxBF adult male), replicate 1, jejunum (TxBF lamb/8 weeks male), replicate 1, liver (TxBF adult female), replicate 1, liver (TxBF adult female), replicate 2, liver (TxBF adult female), replicate 3, liver (TxBF adult male), replicate 1, liver (TxBF adult male), replicate 2, liver (TxBF adult male), replicate 3, liver (Texel …	steroid dehydrogenase activity (GO:0016229) | oxidoreductase activity (GO:0016491)	androgen catabolic process (GO:0006710) | metabolic process (GO:0008152) | oxidation-reduction process (GO:0055114)	cytoplasm (GO:0005737) | lipid particle (GO:0005811) | intracellular membrane-bounded organelle (GO:0043231)	205.657	371.662	39.653
TAX1BP3	id-40887merged_bedopsunion_all3overlap_filterq5_K4m3.bed	NC_040262.1	38999054	39000034	-664	800	ENSOARG00000017404	11	23971039	23975247	Tax1 binding protein 3	detected at high to low expression in 504 of 504 tissues	high to low	detected in all	protein binding (GO:0005515) | protein C-terminus binding (GO:0008022) | beta-catenin binding (GO:0008013)	negative regulation of protein localization to cell surface (GO:2000009) | negative regulation of cell proliferation (GO:0008285) | Rho protein signal transduction (GO:0007266) | activation of GTPase activity (GO:0090630) | negative regulation of Wnt signaling pathway (GO:0030178) | regulation of Wnt signaling pathway (GO:0030111)	nucleus (GO:0005634) | cytoplasm (GO:0005737) | extracellular exosome (GO:0070062)	204.034	213.287	194.781
TRAM1	id-35729merged_bedopsunion_all3overlap_filterq5_K4m3.bed	NC_040260.1	51729773	51732193	1846	1705	ENSOARG00000003944	9	47088558	47118341	translocation associated membrane protein 1	detected at high to low expression in 504 of 504 tissues	high to low	detected in all	protein binding (GO:0005515)	transport (GO:0006810) | protein transport (GO:0015031)	integral component of membrane (GO:0016021) | endoplasmic reticulum (GO:0005783) | membrane (GO:0016020)	203.72	267.121	140.319
PSMA3	id-31180merged_bedopsunion_all3overlap_filterq5_K4m3.bed	NC_040258.1	73065192	73068946	723	5480	ENSOARG00000021109	7	67456790	67481522	proteasome subunit alpha 3	detected at high to medium expression in 504 of 504 tissues	high to medium	detected in all	protein binding (GO:0005515) | threonine-type endopeptidase activity (GO:0004298) | endopeptidase activity (GO:0004175) | hydrolase activity (GO:0016787) | peptidase activity (GO:0008233)	regulation of endopeptidase activity (GO:0052548) | ubiquitin-dependent protein catabolic process (GO:0006511) | proteolysis involved in cellular protein catabolic process (GO:0051603) | proteolysis (GO:0006508)	proteasome complex (GO:0000502) | nucleus (GO:0005634) | cytoplasm (GO:0005737) | proteasome core complex, alpha-subunit complex (GO:0019773) | extracellular exosome (GO:0070062) | proteasome core complex (GO:0005839)	202.624	286.346	118.901
SHISA5	id-58588merged_bedopsunion_all3overlap_filterq5_K4m3.bed	NC_040270.1	53336722	53339841	1020	3883	ENSOARG00000000092	19	51312712	51331447	shisa family member 5	detected at high to low expression in 503 of 504 tissues	high to low	tissue enhanced (epididymis (TxBF adult male), replicate 2, epididymis (TxBF adult male), replicate 3)	protein binding (GO:0005515) | signal transducer activity (GO:0004871)	intrinsic apoptotic signaling pathway in response to DNA damage by p53 class mediator (GO:0042771) | intrinsic apoptotic signaling pathway by p53 class mediator (GO:0072332) | positive regulation of I-kappaB kinase/NF-kappaB signaling (GO:0043123)	nuclear envelope (GO:0005635) | endoplasmic reticulum (GO:0005783) | extracellular exosome (GO:0070062)	201.533	166.417	236.649
HSPA6	id-3504merged_bedopsunion_all3overlap_filterq5_K4m3.bed	NC_040252.1	120099353	120104906	1230	1915	ENSOARG00000007452	1	111014975	111016714	heat shock protein family A (Hsp70) member 6	detected at high to low expression in 420 of 504 tissues	high to low	tissue enhanced (alveolar macrophage (Texel adult female), replicate 1, alveolar macrophage (Texel adult male), replicate 1, aortic valve (TxBF adult female), replicate 1, aortic valve (TxBF adult male), replicate 2, left atrioventricular valve (TxBF adult female), replicate 1, lung (Texel lamb/6-10 months female), replicate 1, rectum (TxBF adult male), replicate 2, right atrioventricular valve (…	ATP binding (GO:0005524) | protein binding (GO:0005515) | ATPase activity, coupled (GO:0042623) | unfolded protein binding (GO:0051082) | heat shock protein binding (GO:0031072) | nucleotide binding (GO:0000166) | enzyme binding (GO:0019899)	cellular response to heat (GO:0034605) | protein refolding (GO:0042026) | cell morphogenesis (GO:0000902)	blood microparticle (GO:0072562) | centriole (GO:0005814) | cytosol (GO:0005829) | cytoplasm (GO:0005737) | COP9 signalosome (GO:0008180) | extracellular exosome (GO:0070062)	201.418	6.324	396.513
UNC119	id-41162merged_bedopsunion_all3overlap_filterq5_K4m3.bed	NC_040262.1	43359677	43360520	-61	281	ENSOARG00000018763	11	19633647	19635033	unc-119 lipid binding chaperone	detected at high to low expression in 504 of 504 tissues	high to low	detected in all, tissue enhanced (blood leukocytes (TxBF adult female), replicate 1, blood leukocytes (TxBF adult female), replicate 2, blood leukocytes (TxBF adult male), replicate 1, blood leukocytes (TxBF adult male), replicate 3)	lipid binding (GO:0008289) | protein binding (GO:0005515)	negative regulation of caveolin-mediated endocytosis (GO:2001287) | negative regulation of clathrin-mediated endocytosis (GO:1900186) | positive regulation of protein tyrosine kinase activity (GO:0061098) | lipoprotein transport (GO:0042953)	centrosome (GO:0005813) | spindle pole (GO:0000922) | intercellular bridge (GO:0045171) | spindle midzone (GO:0051233)	201.379	37.778	364.979
HNRNPA3	id-10495merged_bedopsunion_all3overlap_filterq5_K4m3.bed	NC_040253.1	143497287	143499533	1113	2545	ENSOARG00000017442	2	131764126	131772092	heterogeneous nuclear ribonucleoprotein A3	detected at high to medium expression in 504 of 504 tissues	high to medium	detected in all, tissue enhanced (blastocyst first pool (TxBF blastocyst unknown sex), replicate 1)	protein binding (GO:0005515) | nucleic acid binding (GO:0003676) | poly(A) RNA binding (GO:0044822) | nucleotide binding (GO:0000166)	unknown	catalytic step 2 spliceosome (GO:0071013) | nucleus (GO:0005634) | nucleoplasm (GO:0005654)	200.756	216.185	185.328
EIF3G	id-24137merged_bedopsunion_all3overlap_filterq5_K4m3.bed	NC_040256.1	13006203	13007461	365	887	ENSOARG00000015095	5	12353917	12358358	eukaryotic translation initiation factor 3 subunit G	detected at high to medium expression in 504 of 504 tissues	high to medium	detected in all	RNA binding (GO:0003723) | protein binding (GO:0005515) | nucleic acid binding (GO:0003676) | translation initiation factor activity (GO:0003743) | poly(A) RNA binding (GO:0044822) | nucleotide binding (GO:0000166)	translational initiation (GO:0006413) | formation of translation preinitiation complex (GO:0001731) | translation (GO:0006412) | viral translational termination-reinitiation (GO:0075525) | regulation of translational initiation (GO:0006446)	nucleus (GO:0005634) | eukaryotic 43S preinitiation complex (GO:0016282) | eukaryotic translation initiation factor 3 complex (GO:0005852) | eukaryotic 48S preinitiation complex (GO:0033290) | cytoplasm (GO:0005737) | perinuclear region of cytoplasm (GO:0048471)	200.57	184.611	216.528
FIS1	id-67055merged_bedopsunion_all3overlap_filterq5_K4m3.bed	NC_040275.1	36143286	36145287	1268	3326	ENSOARG00000014855	24	35366314	35369645	fission, mitochondrial 1	detected at high to medium expression in 504 of 504 tissues	high to medium	detected in all	protein binding (GO:0005515) | receptor binding (GO:0005102)	negative regulation of endoplasmic reticulum calcium ion concentration (GO:0032471) | positive regulation of cytosolic calcium ion concentration (GO:0007204) | protein targeting to mitochondrion (GO:0006626) | mitochondrial fusion (GO:0008053) | positive regulation of protein targeting to membrane (GO:0090314) | mitochondrion morphogenesis (GO:0070584) | release of cytochrome c from mitochondria …	protein complex (GO:0043234) | integral component of mitochondrial outer membrane (GO:0031307) | membrane (GO:0016020) | peroxisome (GO:0005777) | integral component of peroxisomal membrane (GO:0005779) | mitochondrion (GO:0005739)	200.434	154.996	245.872
DPY30	id-16420merged_bedopsunion_all3overlap_filterq5_K4m3.bed	NC_040254.1	98125265	98127039	115	2190	ENSOARG00000002213	5	54448363	54450921	dpy-30, histone methyltransferase complex regulatory subunit	detected at high to medium expression in 504 of 504 tissues	high to medium	detected in all, tissue enhanced (blastocyst second pool (TxBF blastocyst unknown sex), replicate 1)	identical protein binding (GO:0042802) | protein binding (GO:0005515) | protein homodimerization activity (GO:0042803)	histone H3-K4 methylation (GO:0051568) | endosomal transport (GO:0016197)	MLL3/4 complex (GO:0044666) | Set1C/COMPASS complex (GO:0048188) | nucleus (GO:0005634) | Golgi apparatus (GO:0005794) | nucleoplasm (GO:0005654) | histone methyltransferase complex (GO:0035097) | trans-Golgi network (GO:0005802)	199.398	182.914	215.881
GTF2H5	id-34229merged_bedopsunion_all3overlap_filterq5_K4m3.bed	NC_040259.1	89437792	89438893	553	1176	ENSOARG00000004345	8	81357231	81368412	general transcription factor IIH subunit 5	detected at high expression in 504 of 504 tissues	high	detected in all, tissue enhanced (blastocyst second pool (TxBF blastocyst unknown sex), replicate 1)	rDNA binding (GO:0000182)	transcription elongation from RNA polymerase I promoter (GO:0006362) | cellular response to gamma radiation (GO:0071480) | regulation of transcription, DNA-templated (GO:0006355) | nucleotide-excision repair (GO:0006289) | rRNA processing (GO:0006364) | nucleotide-excision repair, preincision complex assembly (GO:0006294)	core TFIIH complex (GO:0000439) | nucleolus (GO:0005730)	199.04	210.003	188.076
ATP6V1A	id-4671merged_bedopsunion_all3overlap_filterq5_K4m3.bed	NC_040252.1	196109322	196110801	-1846	615	ENSOARG00000019488	1	176799291	176860593	ATPase H+ transporting V1 subunit A	detected at high to low expression in 498 of 504 tissues	high to low	tissue enhanced (alveolar macrophage (TxBF adult male), replicate 1, alveolar macrophage (TxBF adult male), replicate 2, hippocampus (TxBF adult male), replicate 2, macrophage LPS time course 0 hrs (TxBF adult female), replicate 1, macrophage LPS time course 0 hrs (TxBF adult female), replicate 2, macrophage LPS time course 0 hrs (TxBF adult female), replicate 3, macrophage LPS time course 0 hrs …	ATP binding (GO:0005524) | hydrolase activity, acting on acid anhydrides, catalyzing transmembrane movement of substances (GO:0016820) | proton-transporting ATPase activity, rotational mechanism (GO:0046961)	transport (GO:0006810) | ion transport (GO:0006811) | proton transport (GO:0015992) | ATP hydrolysis coupled proton transport (GO:0015991) | ATP metabolic process (GO:0046034)	lysosomal membrane (GO:0005765) | plasma membrane (GO:0005886) | extracellular exosome (GO:0070062) | microvillus (GO:0005902) | myelin sheath (GO:0043209) | proton-transporting V-type ATPase, V1 domain (GO:0033180) | proton-transporting two-sector ATPase complex, catalytic domain (GO:0033178) | cytosol (GO:0005829) | apical plasma membrane (GO:0016324) | mitochondrion (GO:0005739)	198.456	285.841	111.071
ADI1	id-7437merged_bedopsunion_all3overlap_filterq5_K4m3.bed	NC_040253.1	1945373	1946879	1237	2118	ENSOARG00000005369	2	1837904	1843405	acireductone dioxygenase 1	detected at high to medium expression in 504 of 504 tissues	high to medium	detected in all	protein binding (GO:0005515) | acireductone dioxygenase [iron(II)-requiring] activity (GO:0010309) | dioxygenase activity (GO:0051213) | oxidoreductase activity (GO:0016491)	cellular amino acid biosynthetic process (GO:0008652) | methionine biosynthetic process (GO:0009086) | regulation of transcription, DNA-templated (GO:0006355) | L-methionine biosynthetic process from methylthioadenosine (GO:0019509) | oxidation-reduction process (GO:0055114)	nucleus (GO:0005634) | cytoplasm (GO:0005737) | plasma membrane (GO:0005886)	198.304	172.864	223.744
HMOX1	id-18986merged_bedopsunion_all3overlap_filterq5_K4m3.bed	NC_040254.1	191644249	191646643	755	2861	ENSOARG00000018475	3	178680119	178684272	heme oxygenase 1	detected at high to low expression in 498 of 504 tissues	high to low	tissue enhanced (alveolar macrophage (TxBF adult male), replicate 1, jejunum (TxBF lamb/newborn female), replicate 2, macrophage LPS time course 0 hrs (TxBF adult female), replicate 3, macrophage LPS time course 0 hrs (TxBF adult male), replicate 1, macrophage LPS time course 0 hrs (TxBF adult male), replicate 3, macrophage LPS time course 2 hrs (TxBF adult male), replicate 1, macrophage LPS time…	heme oxygenase (decyclizing) activity (GO:0004392) | heme binding (GO:0020037) | protein binding (GO:0005515) | protein homodimerization activity (GO:0042803) | metal ion binding (GO:0046872) | signal transducer activity (GO:0004871)	cellular response to heat (GO:0034605) | cellular response to cadmium ion (GO:0071276) | positive regulation of smooth muscle cell proliferation (GO:0048661) | negative regulation of smooth muscle cell proliferation (GO:0048662) | negative regulation of extrinsic apoptotic signaling pathway via death domain receptors (GO:1902042) | cellular response to hypoxia (GO:0071456) | cellular response to …	nucleus (GO:0005634) | endoplasmic reticulum (GO:0005783) | perinuclear region of cytoplasm (GO:0048471)	198.106	193.88	202.331
FLNA	id-71022merged_bedopsunion_all3overlap_filterq5_K4m3.bed	NC_040278.1	88627469	88628680	-791	402	ENSOARG00000005208	X	77260856	77284094	filamin A	detected at high to low expression in 504 of 504 tissues	high to low	detected in all, tissue enhanced (pylorus (TxBF adult female), replicate 1, reticulum (TxBF adult female), replicate 1, reticulum (TxBF adult female), replicate 2, reticulum (TxBF adult male), replicate 2, reticulum (TxBF adult male), replicate 3, reticulum (TxBF lamb/8 weeks female), replicate 1, rumen (TxBF adult male), replicate 1, rumen (TxBF adult male), replicate 3, rumen (TxBF lamb/8 weeks…	transcription factor binding (GO:0008134) | Rho GTPase binding (GO:0017048) | kinase binding (GO:0019900) | Fc-gamma receptor I complex binding (GO:0034988) | small GTPase binding (GO:0031267) | Ral GTPase binding (GO:0017160) | protein binding (GO:000551	regulation of cell migration (GO:0030334) | semaphorin-plexin signaling pathway (GO:0071526) | actin cytoskeleton reorganization (GO:0031532) | actin crosslink formation (GO:0051764) | negative regulation of protein catabolic process (GO:0042177) | mitotic spindle assembly (GO:0090307) | positive regulation of I-kappaB kinase/NF-kappaB signaling (GO:0043123) | cytoplasmic sequestering of protein …	filamentous actin (GO:0031941) | actin cytoskeleton (GO:0015629) | nucleolus (GO:0005730) | plasma membrane (GO:0005886) | membrane (GO:0016020) | extracellular exosome (GO:0070062) | Myb complex (GO:0031523) | nucleus (GO:0005634) | focal adhesion (GO:0005925) | cytoplasm (GO:0005737) | cell-cell junction (GO:0005911)	196.881	242.313	151.45
COMMD6	id-37916merged_bedopsunion_all3overlap_filterq5_K4m3.bed	NC_040261.1	54570238	54572188	175	3197	ENSOARG00000015659	10	51029130	51048855	COMM domain containing 6	detected at high to medium expression in 504 of 504 tissues	high to medium	detected in all	protein binding (GO:0005515) | NF-kappaB binding (GO:0051059)	negative regulation of NF-kappaB transcription factor activity (GO:0032088)	unknown	193.915	225.693	162.137
ZFP36	id-48535merged_bedopsunion_all3overlap_filterq5_K4m3.bed	NC_040265.1	51992860	52000358	-316	6696	ENSOARG00000006068	14	48266102	48269670	ZFP36 ring finger protein	detected at high to low expression in 498 of 504 tissues	high to low	tissue enhanced (aortic valve (TxBF adult female), replicate 1, blood leukocytes (TxBF adult female), replicate 1, blood leukocytes (TxBF adult male), replicate 1, blood leukocytes (TxBF adult male), replicate 3, fallopian tube (TxBF adult female), replicate 3, hemolymph node (TxBF adult female), replicate 1, left atrioventricular valve (TxBF adult female), replicate 1, lung (TxBF adult female), …	protein binding (GO:0005515) | mRNA binding (GO:0003729) | mRNA 3'-UTR AU-rich region binding (GO:0035925) | metal ion binding (GO:0046872) | AU-rich element binding (GO:0017091)	nuclear-transcribed mRNA poly(A) tail shortening (GO:0000289) | miRNA mediated inhibition of translation (GO:0035278) | negative regulation of myeloid cell differentiation (GO:0045638) | positive regulation of nuclear-transcribed mRNA catabolic process, deadenylation-dependent decay (GO:1900153) | negative regulation of inflammatory response (GO:0050728) | negative regulation of transcription fro…	nucleus (GO:0005634) | cytosol (GO:0005829) | cytoplasm (GO:0005737)	193.904	38.624	349.184
ATP6V1B2	id-8689merged_bedopsunion_all3overlap_filterq5_K4m3.bed	NC_040253.1	48036197	48036591	-320	145	ENSOARG00000010681	2	45338025	45361588	ATPase H+ transporting V1 subunit B2	detected at high to low expression in 504 of 504 tissues	high to low	detected in all, tissue enhanced (alveolar macrophage (TxBF adult male), replicate 1)	ATP binding (GO:0005524) | protein binding (GO:0005515) | hydrolase activity, acting on acid anhydrides, catalyzing transmembrane movement of substances (GO:0016820)	transport (GO:0006810) | ion transport (GO:0006811) | proton transport (GO:0015992) | ATP hydrolysis coupled proton transport (GO:0015991) | ATP metabolic process (GO:0046034)	lysosomal membrane (GO:0005765) | ruffle (GO:0001726) | plasma membrane (GO:0005886) | extracellular exosome (GO:0070062) | intracellular membrane-bounded organelle (GO:0043231) | microvillus (GO:0005902) | myelin sheath (GO:0043209) | proton-transporting V-type ATPase, V1 domain (GO:0033180) | proton-transporting two-sector ATPase complex, catalytic domain (GO:0033178) | cytosol (GO:0005829) | c…	192.936	232.087	153.785
SRSF7	id-16253merged_bedopsunion_all3overlap_filterq5_K4m3.bed	NC_040254.1	90958985	90962605	604	3411	ENSOARG00000008771	3	85340575	85345847	serine and arginine rich splicing factor 7	detected at high to medium expression in 504 of 504 tissues	high to medium	detected in all	protein binding (GO:0005515) | nucleic acid binding (GO:0003676) | poly(A) RNA binding (GO:0044822) | nucleotide binding (GO:0000166) | zinc ion binding (GO:0008270)	RNA splicing (GO:0008380) | negative regulation of mRNA splicing, via spliceosome (GO:0048025)	nucleoplasm (GO:0005654) | extracellular exosome (GO:0070062)	192.768	171.891	213.645
CCT8	id-3918merged_bedopsunion_all3overlap_filterq5_K4m3.bed	NC_040252.1	135357605	135360737	257	4946	ENSOARG00000014500	1	125279216	125292595	chaperonin containing TCP1 subunit 8	detected at high to medium expression in 504 of 504 tissues	high to medium	detected in all, tissue enhanced (blastocyst second pool (TxBF blastocyst unknown sex), replicate 1)	ATP binding (GO:0005524) | protein binding (GO:0005515) | unfolded protein binding (GO:0051082) | nucleotide binding (GO:0000166)	protein folding (GO:0006457) | positive regulation of telomere maintenance via telomerase (GO:0032212) | positive regulation of protein localization to Cajal body (GO:1904871) | toxin transport (GO:1901998) | binding of sperm to zona pellucida (GO:0007339) | protein stabilization (GO:0050821) | positive regulation of establishment of protein localization to telomere (GO:1904851) | pore complex as…	centrosome (GO:0005813) | intermediate filament cytoskeleton (GO:0045111) | cell body (GO:0044297) | extracellular exosome (GO:0070062) | cytosol (GO:0005829) | zona pellucida receptor complex (GO:0002199) | cytoplasm (GO:0005737) | microtubule (GO:0005874) | nucleoplasm (GO:0005654) | chaperonin-containing T-complex (GO:0005832)	192.294	253.363	131.226
CD14	id-25717merged_bedopsunion_all3overlap_filterq5_K4m3.bed	NC_040256.1	54121913	54127703	463	7133	ENSOARG00000025180	5	49150405	49151522	monocyte differentiation antigen CD14 precursor	detected at high to low expression in 494 of 504 tissues	high to low	tissue enhanced (macrophage LPS time course 0 hrs (TxBF adult female), replicate 1, macrophage LPS time course 0 hrs (TxBF adult female), replicate 2, macrophage LPS time course 0 hrs (TxBF adult female), replicate 3, macrophage LPS time course 0 hrs (TxBF adult male), replicate 1, macrophage LPS time course 0 hrs (TxBF adult male), replicate 2, macrophage LPS time course 0 hrs (TxBF adult male),…	lipopolysaccharide binding (GO:0001530) | protein binding (GO:0005515) | lipoteichoic acid binding (GO:0070891)	positive regulation of type I interferon production (GO:0032481) | response to bacterium (GO:0009617) | cellular response to diacyl bacterial lipopeptide (GO:0071726) | response to molecule of bacterial origin (GO:0002237) | positive regulation of tumor necrosis factor production (GO:0032760) | positive regulation of endocytosis (GO:0045807) | cellular response to lipopolysaccharide (GO:0071222) …	lipopolysaccharide receptor complex (GO:0046696) | external side of plasma membrane (GO:0009897) | extracellular space (GO:0005615) | Golgi apparatus (GO:0005794) | anchored component of external side of plasma membrane (GO:0031362) | membrane raft (GO:0045121) | extracellular exosome (GO:0070062)	191.379	188.265	194.492
TCIRG1	id-62514merged_bedopsunion_all3overlap_filterq5_K4m3.bed	NC_040272.1	47314648	47317482	820	3859	ENSOARG00000014581	21	44850660	44860393	T-cell immune regulator 1, ATPase H+ transporting V0 subunit a3	detected at high to low expression in 502 of 504 tissues	high to low	tissue enhanced (alveolar macrophage (TxBF adult female), replicate 1, alveolar macrophage (TxBF adult male), replicate 1, alveolar macrophage (TxBF adult male), replicate 2, alveolar macrophage (TxBF adult male), replicate 3, macrophage LPS time course 0 hrs (TxBF adult female), replicate 1, macrophage LPS time course 0 hrs (TxBF adult female), replicate 2, macrophage LPS time course 0 hrs (TxBF…	hydrogen ion transmembrane transporter activity (GO:0015078)	transport (GO:0006810) | protein catabolic process in the vacuole (GO:0007039) | ion transport (GO:0006811) | macroautophagy (GO:0016236) | proton transport (GO:0015992) | ATP hydrolysis coupled proton transport (GO:0015991)	lysosomal membrane (GO:0005765) | integral component of membrane (GO:0016021) | apical plasma membrane (GO:0016324) | plasma membrane (GO:0005886) | membrane (GO:0016020) | proton-transporting V-type ATPase, V0 domain (GO:0033179) | mitochondrion (GO:0005739)	191.304	214.52	168.089
HNRNPAB	id-25175merged_bedopsunion_all3overlap_filterq5_K4m3.bed	NC_040256.1	39525524	39528325	286	2416	ENSOARG00000006311	5	36763583	36768939	heterogeneous nuclear ribonucleoprotein A/B	detected at high to low expression in 504 of 504 tissues	high to low	detected in all, tissue enhanced (blastocyst first pool (TxBF blastocyst unknown sex), replicate 1, blastocyst second pool (TxBF blastocyst unknown sex), replicate 1, blastocyst third pool (TxBF blastocyst unknown sex), replicate 1)	protein binding (GO:0005515) | nucleic acid binding (GO:0003676) | poly(A) RNA binding (GO:0044822) | nucleotide binding (GO:0000166)	unknown	intracellular ribonucleoprotein complex (GO:0030529) | nucleoplasm (GO:0005654)	190.944	203.298	178.59
HSPB8	id-54567merged_bedopsunion_all3overlap_filterq5_K4m3.bed	NC_040268.1	65119502	65119859	-1126	54	ENSOARG00000001872	17	55714371	55726502	heat shock protein family B (small) member 8	detected at high to low expression in 488 of 504 tissues	high to low	tissue enhanced (left atrioventricular valve (TxBF adult female), replicate 1, right atrioventricular valve (TxBF adult female), replicate 1, skeletal muscle bicep (TxBF adult female), replicate 1, skeletal muscle bicep (TxBF adult female), replicate 3, skeletal muscle bicep (TxBF adult male), replicate 1, skeletal muscle bicep (TxBF adult male), replicate 3, skeletal muscle bicep (Texel lamb/6-1…	identical protein binding (GO:0042802) | protein binding (GO:0005515)	unknown	intracellular (GO:0005622) | nucleus (GO:0005634) | Golgi apparatus (GO:0005794) | cytoplasm (GO:0005737) | nucleoplasm (GO:0005654)	190.855	47.841	333.869
YWHAZ	id-36299merged_bedopsunion_all3overlap_filterq5_K4m3.bed	NC_040260.1	84226515	84228226	-787	2967	ENSOARG00000018661	9	76021905	76053607	14-3-3 protein zeta/delta	detected at high to low expression in 502 of 504 tissues	high to low	tissue enhanced (hypothalamus (Texel lamb/6-10 months female), replicate 1)	protein binding (GO:0005515) | protein domain specific binding (GO:0019904)	protein targeting (GO:0006605) | regulation of cell death (GO:0010941)	nucleus (GO:0005634) | mitochondrion (GO:0005739)	190.337	175.456	205.217
GCHFR	id-30219merged_bedopsunion_all3overlap_filterq5_K4m3.bed	NC_040258.1	36306829	36309353	301	3401	ENSOARG00000020267	7	33330468	33333625	GTP cyclohydrolase I feedback regulator	detected at high to low expression in 504 of 504 tissues	high to low	detected in all	protein binding (GO:0005515)	negative regulation of biosynthetic process (GO:0009890)	nucleus (GO:0005634) | cytoplasm (GO:0005737) | melanosome (GO:0042470) | dendrite (GO:0030425) | nuclear membrane (GO:0031965)	190.069	131.346	248.791
RHEB	id-23378merged_bedopsunion_all3overlap_filterq5_K4m3.bed	NC_040255.1	124121851	124123336	1006	1639	ENSOARG00000004390	4	113405934	113425611	GTP-binding protein Rheb	detected at high to low expression in 504 of 504 tissues	high to low	detected in all	GTPase activity (GO:0003924) | protein kinase binding (GO:0019901) | nucleotide binding (GO:0000166) | GTP binding (GO:0005525)	small GTPase mediated signal transduction (GO:0007264) | signal transduction (GO:0007165) | protein transport (GO:0015031) | positive regulation of TOR signaling (GO:0032008) | positive regulation of oligodendrocyte differentiation (GO:0048714) | regulation of type B pancreatic cell development (GO:2000074) | regulation of TOR signaling (GO:0032006)	intracellular (GO:0005622) | spliceosomal complex (GO:0005681) | membrane (GO:0016020) | extracellular exosome (GO:0070062)	190.065	215.919	164.21
EIF1B	id-57544merged_bedopsunion_all3overlap_filterq5_K4m3.bed	NC_040270.1	13767154	13768752	862	1396	ENSOARG00000002622	19	13105120	13106870	eukaryotic translation initiation factor 1B	detected at high to medium expression in 504 of 504 tissues	high to medium	detected in all	translation initiation factor activity (GO:0003743) | poly(A) RNA binding (GO:0044822)	translational initiation (GO:0006413)	unknown	189.125	179.754	198.497
SELENOT	id-6339merged_bedopsunion_all3overlap_filterq5_K4m3.bed	NC_040252.1	258751927	258756090	1389	4803	ENSOARG00000004459	1	235554016	235579046	selenoprotein T	detected at high to low expression in 503 of 504 tissues	high to low	mixed expression	selenium binding (GO:0008430)	insulin secretion involved in cellular response to glucose stimulus (GO:0035773) | response to glucose (GO:0009749) | glucose homeostasis (GO:0042593) | pancreas development (GO:0031016) | cell redox homeostasis (GO:0045454)	endoplasmic reticulum (GO:0005783)	188.536	192.253	184.82
IER3	id-60220merged_bedopsunion_all3overlap_filterq5_K4m3.bed	NC_040271.1	30068692	30071171	320	1953	ENSOARG00000011463	20	27350693	27351260	immediate early response 3	detected at high to low expression in 503 of 504 tissues	high to low	tissue enhanced (aortic valve (TxBF adult female), replicate 1, left atrioventricular valve (TxBF adult female), replicate 1, left atrioventricular valve (TxBF adult female), replicate 2, left atrioventricular valve (TxBF adult male), replicate 2, macrophage LPS time course 2 hrs (TxBF adult female), replicate 1, macrophage LPS time course 2 hrs (TxBF adult female), replicate 2, macrophage LPS ti…	protein binding (GO:0005515)	negative regulation of apoptotic process (GO:0043066) | regulation of response to DNA damage stimulus (GO:2001020)	nucleus (GO:0005634)	187.832	228.405	147.259
GPI	id-48305merged_bedopsunion_all3overlap_filterq5_K4m3.bed	NC_040265.1	47681543	47684946	1067	1370	ENSOARG00000004502	14	44074243	44101225	glucose-6-phosphate isomerase	detected at high to medium expression in 504 of 504 tissues	high to medium	detected in all, tissue enhanced (MDM (TxBF adult female), replicate 2, MDM (TxBF adult male), replicate 3, skeletal muscle longitudinal dorsal (TxBF adult male), replicate 2)	protein binding (GO:0005515) | ubiquitin protein ligase binding (GO:0031625) | isomerase activity (GO:0016853) | glucose-6-phosphate isomerase activity (GO:0004347)	glycolytic process (GO:0006096) | mesoderm formation (GO:0001707) | gluconeogenesis (GO:0006094) | glucose homeostasis (GO:0042593) | erythrocyte homeostasis (GO:0034101) | in utero embryonic development (GO:0001701)	myelin sheath (GO:0043209) | ciliary membrane (GO:0060170) | cytoplasm (GO:0005737) | membrane (GO:0016020) | plasma membrane (GO:0005886) | nucleoplasm (GO:0005654) | extracellular exosome (GO:0070062)	187.422	232.217	142.626
CALM1	id-32103merged_bedopsunion_all3overlap_filterq5_K4m3.bed	NC_040258.1	106475444	106477397	1983	1709	ENSOARG00000005297	3	77129124	77141270	calmodulin	detected at high to low expression in 504 of 504 tissues	high to low	detected in all, tissue enhanced (blastocyst first pool (TxBF blastocyst unknown sex), replicate 1, blastocyst second pool (TxBF blastocyst unknown sex), replicate 1, blastocyst third pool (TxBF blastocyst unknown sex), replicate 1, cerebrum (Texel adult male), replicate 1, cerebrum (Texel lamb/6-10 months female), replicate 1, hippocampus (TxBF adult female), replicate 1, hippocampus (TxBF adult…	calcium ion binding (GO:0005509)	unknown	unknown	187.106	159.838	214.374
MANF	id-58441merged_bedopsunion_all3overlap_filterq5_K4m3.bed	NC_040270.1	51378981	51380053	-733	2328	ENSOARG00000007779	19	49339194	49342626	mesencephalic astrocyte derived neurotrophic factor	detected at high to low expression in 504 of 504 tissues	high to low	detected in all, tissue enhanced (placenta 35 (TxBF adult female), replicate 2, thyroid (TxBF adult female), replicate 1, thyroid (TxBF adult female), replicate 3)	unknown	unknown	unknown	186.842	233.756	139.928
GDI1	id-71010merged_bedopsunion_all3overlap_filterq5_K4m3.bed	NC_040278.1	88553719	88555226	490	919	ENSOARG00000004623	X	77179298	77183958	GDP dissociation inhibitor 1	detected at high to low expression in 504 of 504 tissues	high to low	detected in all, tissue enhanced (brain 35 (TxBF embryo female), replicate 1, cerebellum (TxBF adult female), replicate 1, cerebellum (TxBF adult female), replicate 2, cerebellum (TxBF adult female), replicate 3, cerebellum (TxBF adult male), replicate 1, cerebellum (TxBF adult male), replicate 2, cerebellum (TxBF adult male), replicate 3)	protein binding (GO:0005515) | Rab GDP-dissociation inhibitor activity (GO:0005093)	negative regulation of protein targeting to membrane (GO:0090315) | protein transport (GO:0015031) | regulation of catalytic activity (GO:0050790)	myelin sheath (GO:0043209) | midbody (GO:0030496) | cytoplasm (GO:0005737)	186.257	182.445	190.07
RPSA	id-57532merged_bedopsunion_all3overlap_filterq5_K4m3.bed	NC_040270.1	13272109	13274219	301	2391	ENSOARG00000017508	20	29179938	29180801	ribosomal protein SA	detected at high to medium expression in 504 of 504 tissues	high to medium	detected in all	structural constituent of ribosome (GO:0003735)	translation (GO:0006412)	intracellular (GO:0005622) | small ribosomal subunit (GO:0015935) | intracellular ribonucleoprotein complex (GO:0030529) | cytoplasm (GO:0005737) | ribosome (GO:0005840)	186.215	190.417	182.013
GNB2	id-67092merged_bedopsunion_all3overlap_filterq5_K4m3.bed	NC_040275.1	36583239	36586813	708	4356	ENSOARG00000016272	24	35798243	35800783	G protein subunit beta 2	detected at high to low expression in 504 of 504 tissues	high to low	detected in all	protein binding (GO:0005515) | protein complex binding (GO:0032403) | GTPase binding (GO:0051020)	unknown	lysosomal membrane (GO:0005765) | extracellular space (GO:0005615) | membrane (GO:0016020) | vesicle (GO:0031982) | extracellular exosome (GO:0070062) | myelin sheath (GO:0043209) | focal adhesion (GO:0005925) | perinuclear region of cytoplasm (GO:0048471)	186.138	191.861	180.415
P4HB	id-39244merged_bedopsunion_all3overlap_filterq5_K4m3.bed	NC_040262.1	12077965	12079507	813	1496	ENSOARG00000018038	11	50196914	50206198	prolyl 4-hydroxylase subunit beta	detected at high to low expression in 504 of 504 tissues	high to low	detected in all	protein disulfide isomerase activity (GO:0003756) | protein binding (GO:0005515) | procollagen-proline 4-dioxygenase activity (GO:0004656) | isomerase activity (GO:0016853) | poly(A) RNA binding (GO:0044822) | protein heterodimerization activity (GO:00469	peptidyl-proline hydroxylation to 4-hydroxy-L-proline (GO:0018401) | cellular response to hypoxia (GO:0071456) | regulation of oxidative stress-induced intrinsic apoptotic signaling pathway (GO:1902175) | positive regulation of viral entry into host cell (GO:0046598) | response to endoplasmic reticulum stress (GO:0034976) | protein folding (GO:0006457) | cell redox homeostasis (GO:0045454)	endoplasmic reticulum-Golgi intermediate compartment (GO:0005793) | endoplasmic reticulum chaperone complex (GO:0034663) | external side of plasma membrane (GO:0009897) | focal adhesion (GO:0005925) | procollagen-proline 4-dioxygenase complex (GO:0016222) | endoplasmic reticulum (GO:0005783) | extracellular exosome (GO:0070062)	185.7	213.66	157.739
TIMM8B	id-50001merged_bedopsunion_all3overlap_filterq5_K4m3.bed	NC_040266.1	24904536	24907531	5	4357	ENSOARG00000016125	15	21825237	21827178	translocase of inner mitochondrial membrane 8 homolog B	detected at high to medium expression in 504 of 504 tissues	high to medium	detected in all	metal ion binding (GO:0046872)	transport (GO:0006810) | protein transport (GO:0015031)	mitochondrion (GO:0005739)	185.452	215.295	155.608
HNRNPH1	id-23597merged_bedopsunion_all3overlap_filterq5_K4m3.bed	NC_040256.1	1615740	1621471	745	3583	ENSOARG00000003368	5	1388595	1396810	heterogeneous nuclear ribonucleoprotein H1 (H)	detected at high to medium expression in 504 of 504 tissues	high to medium	detected in all	RNA binding (GO:0003723) | protein binding (GO:0005515) | nucleic acid binding (GO:0003676) | poly(A) RNA binding (GO:0044822) | nucleotide binding (GO:0000166)	regulation of RNA splicing (GO:0043484)	catalytic step 2 spliceosome (GO:0071013) | cytoplasm (GO:0005737) | membrane (GO:0016020) | nucleoplasm (GO:0005654)	184.555	154.408	214.703
EEF1D	id-34728merged_bedopsunion_all3overlap_filterq5_K4m3.bed	NC_040260.1	15366514	15367604	764	489	ENSOARG00000000129	9	14066880	14071946	elongation factor 1-delta	detected at high to medium expression in 504 of 504 tissues	high to medium	detected in all, tissue enhanced (lung (TxBF adult female), replicate 3)	translation elongation factor activity (GO:0003746)	translation (GO:0006412) | translational elongation (GO:0006414)	eukaryotic translation elongation factor 1 complex (GO:0005853)	184.333	153.557	215.108
CD84	id-3416merged_bedopsunion_all3overlap_filterq5_K4m3.bed	NC_040252.1	118471934	118476588	1755	6742	ENSOARG00000008878	1	109915742	109941231	CD84 molecule	detected at high to low expression in 423 of 504 tissues	high to low	tissue enhanced (alveolar macrophage (TxBF adult female), replicate 1, alveolar macrophage (TxBF adult male), replicate 2, alveolar macrophage (TxBF adult male), replicate 3, alveolar macrophage (Texel adult female), replicate 1, macrophage LPS time course 0 hrs (TxBF adult female), replicate 1, macrophage LPS time course 24 hrs (TxBF adult female), replicate 2, macrophage LPS time course 24 hrs …	protein binding (GO:0005515) | receptor activity (GO:0004872)	negative regulation of mast cell degranulation (GO:0043305) | negative regulation of interleukin-18 production (GO:0032701) | negative regulation of mast cell activation (GO:0033004) | negative regulation of granulocyte macrophage colony-stimulating factor production (GO:0032685) | regulation of store-operated calcium entry (GO:2001256)	integral component of membrane (GO:0016021) | extracellular exosome (GO:0070062)	183.873	235.514	132.231
ANXA7	id-68265merged_bedopsunion_all3overlap_filterq5_K4m3.bed	NC_040276.1	30461551	30464388	897	4353	ENSOARG00000007635	25	29264619	29282474	annexin A7	detected at high to low expression in 504 of 504 tissues	high to low	detected in all	protein binding (GO:0005515) | calcium ion binding (GO:0005509) | poly(A) RNA binding (GO:0044822) | calcium-dependent protein binding (GO:0048306) | integrin binding (GO:0005178) | calcium-dependent phospholipid binding (GO:0005544)	autophagy (GO:0006914) | negative regulation of gene expression (GO:0010629) | cellular calcium ion homeostasis (GO:0006874) | hemostasis (GO:0007599) | epithelial cell differentiation (GO:0030855) | regulation of cell shape (GO:0008360) | cellular water homeostasis (GO:0009992) | response to salt stress (GO:0009651) | social behavior (GO:0035176) | cell proliferation (GO:0008283)	nuclear envelope (GO:0005635) | chromaffin granule membrane (GO:0042584) | membrane (GO:0016020) | plasma membrane (GO:0005886) | vesicle (GO:0031982) | extracellular exosome (GO:0070062) | nucleus (GO:0005634) | cytosol (GO:0005829) | endoplasmic reticulum membrane (GO:0005789)	181.742	211.648	151.836
EEF2	id-24549merged_bedopsunion_all3overlap_filterq5_K4m3.bed	NC_040256.1	18496862	18498056	-692	2267	ENSOARG00000011109	5	17593660	17606951	eukaryotic translation elongation factor 2	detected at high to medium expression in 504 of 504 tissues	high to medium	detected in all	protein binding (GO:0005515) | poly(A) RNA binding (GO:0044822) | protein kinase binding (GO:0019901) | GTPase activity (GO:0003924) | nucleotide binding (GO:0000166) | GTP binding (GO:0005525)	metabolic process (GO:0008152) | positive regulation of translation (GO:0045727) | translational elongation (GO:0006414) | hematopoietic progenitor cell differentiation (GO:0002244)	polysome (GO:0005844) | plasma membrane (GO:0005886) | membrane (GO:0016020) | aggresome (GO:0016235) | extracellular exosome (GO:0070062) | intracellular ribonucleoprotein complex (GO:0030529) | nucleus (GO:0005634) | cytoplasm (GO:0005737)	181.344	206.39	156.298
UBE2M	id-49631merged_bedopsunion_all3overlap_filterq5_K4m3.bed	NC_040265.1	71042184	71043293	455	1131	ENSOARG00000004012	14	62684288	62685355	ubiquitin conjugating enzyme E2 M	detected at high to medium expression in 504 of 504 tissues	high to medium	detected in all	protein binding (GO:0005515) | ribosomal S6-glutamic acid ligase activity (GO:0018169) | NEDD8 transferase activity (GO:0019788) | ligase activity (GO:0016874) | ubiquitin-protein transferase activity (GO:0004842)	cellular protein modification process (GO:0006464) | protein neddylation (GO:0045116)	extracellular exosome (GO:0070062)	180.455	240.852	120.058
CSF1	id-2267merged_bedopsunion_all3overlap_filterq5_K4m3.bed	NC_040252.1	91805046	91807780	895	2920	ENSOARG00000019349	1	86382849	86393572	colony stimulating factor 1	detected at high to low expression in 474 of 504 tissues	high to low	tissue enhanced (alveolar macrophage (TxBF adult female), replicate 1, macrophage LPS time course 2 hrs (TxBF adult female), replicate 2, macrophage LPS time course 2 hrs (TxBF adult female), replicate 3, macrophage LPS time course 2 hrs (TxBF adult male), replicate 1, macrophage LPS time course 2 hrs (TxBF adult male), replicate 2, macrophage LPS time course 24 hrs (TxBF adult male), replicate 1…	protein binding (GO:0005515) | growth factor activity (GO:0008083) | protein homodimerization activity (GO:0042803) | cytokine activity (GO:0005125) | macrophage colony-stimulating factor receptor binding (GO:0005157)	positive regulation of odontogenesis of dentin-containing tooth (GO:0042488) | positive regulation of Ras protein signal transduction (GO:0046579) | positive regulation of osteoclast differentiation (GO:0045672) | positive regulation of multicellular organism growth (GO:0040018) | positive regulation of cell proliferation (GO:0008284) | osteoclast differentiation (GO:0030316) | positive regulatio…	integral component of membrane (GO:0016021) | extracellular space (GO:0005615) | perinuclear region of cytoplasm (GO:0048471) | CSF1-CSF1R complex (GO:1990682) | extracellular exosome (GO:0070062)	180.22	313.152	47.288
DNMT3B	id-46260merged_bedopsunion_all3overlap_filterq5_K4m3.bed	NC_040264.1	64471552	64473866	221	1082	ENSOARG00000004690	13	61459737	61515972	DNA methyltransferase 3 beta	detected at high to low expression in 503 of 504 tissues	high to low	tissue enhanced (blastocyst first pool (TxBF blastocyst unknown sex), replicate 1, blastocyst second pool (TxBF blastocyst unknown sex), replicate 1, blastocyst third pool (TxBF blastocyst unknown sex), replicate 1)	protein binding (GO:0005515) | DNA-methyltransferase activity (GO:0009008) | microtubule plus-end binding (GO:0051010) | microtubule binding (GO:0008017) | DNA binding (GO:0003677) | transcription corepressor activity (GO:0003714) | methyltransferase acti	negative regulation of transcription from RNA polymerase II promoter (GO:0000122) | positive regulation of gene expression (GO:0010628) | positive regulation of histone H3-K4 methylation (GO:0051571) | regulation of gene expression (GO:0010468) | regulation of microtubule plus-end binding (GO:1903031) | DNA methylation (GO:0006306) | negative regulation of histone H3-K9 methylation (GO:0051573)	microtubule cytoskeleton (GO:0015630) | nucleus (GO:0005634) | nucleoplasm (GO:0005654) | intracellular membrane-bounded organelle (GO:0043231)	179.339	221.268	137.411
LLPH	id-18313merged_bedopsunion_all3overlap_filterq5_K4m3.bed	NC_040254.1	164899825	164902405	148	5871	ENSOARG00000002919	3	153544736	153548299	LLP homolog, long-term synaptic facilitation	detected at high to medium expression in 504 of 504 tissues	high to medium	detected in all	poly(A) RNA binding (GO:0044822)	unknown	nucleolus (GO:0005730)	179.016	185.745	172.287
SMIM3	id-26023merged_bedopsunion_all3overlap_filterq5_K4m3.bed	NC_040256.1	64846180	64848753	940	3525	ENSOARG00000014392	5	59664155	59664334	small integral membrane protein 3	detected at high to low expression in 502 of 504 tissues	high to low	tissue enhanced (aortic valve (TxBF adult female), replicate 2)	protein binding (GO:0005515)	unknown	unknown	178.627	189.398	167.857
P2RY13	id-6301merged_bedopsunion_all3overlap_filterq5_K4m3.bed	NC_040252.1	258004440	258012598	1229	17654	ENSOARG00000004209	1	234827901	234829429	purinergic receptor P2Y13	detected at high to low expression in 459 of 504 tissues	high to low	tissue enhanced (alveolar macrophage (TxBF adult female), replicate 1, alveolar macrophage (TxBF adult male), replicate 2, alveolar macrophage (TxBF adult male), replicate 3, alveolar macrophage (Texel adult female), replicate 1, alveolar macrophage (Texel adult male), replicate 1, placenta 35 (TxBF adult female), replicate 1)	G-protein coupled receptor activity (GO:0004930) | G-protein coupled purinergic nucleotide receptor activity (GO:0045028) | signal transducer activity (GO:0004871)	G-protein coupled receptor signaling pathway (GO:0007186) | signal transduction (GO:0007165) | cellular response to organic cyclic compound (GO:0071407) | G-protein coupled purinergic nucleotide receptor signaling pathway (GO:0035589) | negative regulation of adenylate cyclase activity (GO:0007194)	integral component of membrane (GO:0016021) | endoplasmic reticulum (GO:0005783)	178.013	122.408	233.618
LAPTM4A	id-14593merged_bedopsunion_all3overlap_filterq5_K4m3.bed	NC_040254.1	29243754	29246968	612	3925	ENSOARG00000017115	3	27772505	27789336	lysosomal protein transmembrane 4 alpha	detected at high to medium expression in 504 of 504 tissues	high to medium	detected in all	unknown	unknown	integral component of membrane (GO:0016021) | Golgi apparatus (GO:0005794)	177.435	167.213	187.657
CDKN2AIPNL	id-25537merged_bedopsunion_all3overlap_filterq5_K4m3.bed	NC_040256.1	48041509	48043247	407	1805	ENSOARG00000013946	5	43343819	43345426	CDKN2A interacting protein N-terminal like	detected at high expression in 504 of 504 tissues	high	detected in all	unknown	unknown	unknown	177.153	182.762	171.544
SUCNR1	id-6276merged_bedopsunion_all3overlap_filterq5_K4m3.bed	NC_040252.1	257105480	257108883	1113	1308	ENSOARG00000003740	1	234108818	234120665	succinate receptor 1	detected at high to low expression in 410 of 504 tissues	high to low	tissue enhanced (alveolar macrophage (TxBF adult female), replicate 1, macrophage LPS time course 0 hrs (TxBF adult female), replicate 1, macrophage LPS time course 0 hrs (TxBF adult female), replicate 2, macrophage LPS time course 0 hrs (TxBF adult female), replicate 3, macrophage LPS time course 2 hrs (TxBF adult female), replicate 1, macrophage LPS time course 2 hrs (TxBF adult female), replic…	G-protein coupled receptor activity (GO:0004930) | signal transducer activity (GO:0004871)	G-protein coupled receptor signaling pathway (GO:0007186) | signal transduction (GO:0007165)	integral component of membrane (GO:0016021) | extracellular exosome (GO:0070062)	176.887	345.358	8.416
BHLHE40	id-57781merged_bedopsunion_all3overlap_filterq5_K4m3.bed	NC_040270.1	22888373	22890726	-1751	1157	ENSOARG00000007840	19	21292661	21297010	basic helix-loop-helix family member e40	detected at high to low expression in 500 of 504 tissues	high to low	tissue enhanced (alveolar macrophage (TxBF adult female), replicate 1, aortic valve (TxBF adult female), replicate 1, aortic valve (TxBF adult female), replicate 2, left atrioventricular valve (TxBF adult female), replicate 1, left atrioventricular valve (TxBF adult female), replicate 2, left atrioventricular valve (TxBF adult male), replicate 2, macrophage LPS time course 24 hrs (TxBF adult male…	protein binding (GO:0005515) | RNA polymerase II activating transcription factor binding (GO:0001102) | transcriptional repressor activity, RNA polymerase II core promoter proximal region sequence-specific binding (GO:0001078) | bHLH transcription factor	circadian rhythm (GO:0007623) | regulation of transcription, DNA-templated (GO:0006355) | negative regulation of sequence-specific DNA binding transcription factor activity (GO:0043433) | circadian regulation of gene expression (GO:0032922) | negative regulation of transcription from RNA polymerase II promoter (GO:0000122) | response to light stimulus (GO:0009416) | transcription, DNA-templated (…	Golgi apparatus (GO:0005794) | nucleus (GO:0005634) | nucleolus (GO:0005730)	176.716	197.906	155.526
TNFRSF1B	id-42919merged_bedopsunion_all3overlap_filterq5_K4m3.bed	NC_040263.1	44892966	44893226	-681	34	ENSOARG00000017205	12	39630985	39663955	TNF receptor superfamily member 1B	detected at high to low expression in 492 of 504 tissues	high to low	tissue enhanced (alveolar macrophage (TxBF adult male), replicate 1, macrophage LPS time course 0 hrs (TxBF adult female), replicate 1, macrophage LPS time course 0 hrs (TxBF adult female), replicate 3, macrophage LPS time course 0 hrs (TxBF adult male), replicate 2, macrophage LPS time course 0 hrs (TxBF adult male), replicate 3, macrophage LPS time course 2 hrs (TxBF adult female), replicate 1,…	tumor necrosis factor-activated receptor activity (GO:0005031) | protein binding (GO:0005515) | ubiquitin protein ligase binding (GO:0031625)	inflammatory response (GO:0006954) | extrinsic apoptotic signaling pathway (GO:0097191) | tumor necrosis factor-mediated signaling pathway (GO:0033209) | negative regulation of inflammatory response (GO:0050728) | cellular response to lipopolysaccharide (GO:0071222) | cell surface receptor signaling pathway (GO:0007166) | positive regulation of membrane protein ectodomain proteolysis (GO:0051044)…	membrane raft (GO:0045121) | membrane (GO:0016020)	176.052	170.102	182.001
SNX2	id-24981merged_bedopsunion_all3overlap_filterq5_K4m3.bed	NC_040256.1	30337548	30341443	1914	5433	ENSOARG00000018954	5	28462496	28493376	sorting nexin 2	detected at high to low expression in 504 of 504 tissues	high to low	detected in all, tissue enhanced (macrophage LPS time course 0 hrs (TxBF adult female), replicate 1, macrophage LPS time course 0 hrs (TxBF adult male), replicate 2)	protein binding (GO:0005515) | insulin receptor binding (GO:0005158) | leptin receptor binding (GO:1990460) | protein homodimerization activity (GO:0042803) | transferrin receptor binding (GO:1990459) | phosphatidylinositol binding (GO:0035091) | protein	lamellipodium morphogenesis (GO:0072673) | endocytosis (GO:0006897) | protein oligomerization (GO:0051259) | retrograde transport, endosome to Golgi (GO:0042147) | intracellular protein transport (GO:0006886)	protein complex (GO:0043234) | endosome membrane (GO:0010008) | retromer complex (GO:0030904) | cytoplasm (GO:0005737) | retromer, tubulation complex (GO:0030905) | membrane (GO:0016020) | extracellular exosome (GO:0070062)	175.679	138.78	212.578
PLBD2	id-54694merged_bedopsunion_all3overlap_filterq5_K4m3.bed	NC_040268.1	70082570	70085007	436	2883	ENSOARG00000007553	17	60693761	60714961	phospholipase B domain containing 2	detected at high to low expression in 503 of 504 tissues	high to low	tissue enhanced (alveolar macrophage (TxBF adult male), replicate 2, macrophage LPS time course 0 hrs (TxBF adult female), replicate 1, macrophage LPS time course 0 hrs (TxBF adult female), replicate 3, macrophage LPS time course 0 hrs (TxBF adult male), replicate 1, macrophage LPS time course 0 hrs (TxBF adult male), replicate 2, macrophage LPS time course 0 hrs (TxBF adult male), replicate 3, m…	unknown	unknown	lysosome (GO:0005764) | extracellular exosome (GO:0070062)	175.378	213.108	137.648
NUTF2	id-48014merged_bedopsunion_all3overlap_filterq5_K4m3.bed	NC_040265.1	38127429	38129774	410	2296	ENSOARG00000003200	14	34702104	34705869	nuclear transport factor 2	detected at high to medium expression in 504 of 504 tissues	high to medium	detected in all	protein binding (GO:0005515) | Ran GTPase binding (GO:0008536)	protein export from nucleus (GO:0006611) | transport (GO:0006810) | protein import into nucleus, translocation (GO:0000060)	intracellular (GO:0005622) | extracellular exosome (GO:0070062)	175.105	186.122	164.087
CORO1C	id-54869merged_bedopsunion_all3overlap_filterq5_K4m3.bed	NC_040268.1	73435781	73436609	-106	1467	ENSOARG00000017927	17	63912171	63962877	coronin 1C	detected at high to low expression in 501 of 504 tissues	high to low	tissue enhanced (blastocyst first pool (TxBF blastocyst unknown sex), replicate 1, blastocyst second pool (TxBF blastocyst unknown sex), replicate 1, macrophage LPS time course 0 hrs (TxBF adult female), replicate 1, macrophage LPS time course 7 hrs (TxBF adult female), replicate 1)	Rac GTPase binding (GO:0048365) | protein binding (GO:0005515) | actin filament binding (GO:0051015)	negative regulation of protein phosphorylation (GO:0001933) | positive regulation of lamellipodium morphogenesis (GO:2000394) | regulation of ruffle assembly (GO:1900027) | regulation of fibroblast migration (GO:0010762) | actin cytoskeleton organization (GO:0030036) | negative regulation of focal adhesion assembly (GO:0051895) | establishment of protein localization (GO:0045184) | neural crest c…	lateral plasma membrane (GO:0016328) | flotillin complex (GO:0016600) | cytoskeleton (GO:0005856) | focal adhesion (GO:0005925) | actin cytoskeleton (GO:0015629) | lamellipodium (GO:0030027) | vesicle (GO:0031982)	173.573	217.31	129.837
MX1	id-6769merged_bedopsunion_all3overlap_filterq5_K4m3.bed	NC_040252.1	284876779	284879229	-388	1950	ENSOARG00000010283	1	259737321	259762804	interferon-induced GTP-binding protein Mx1	detected at high to low expression in 498 of 504 tissues	high to low	tissue enhanced (alveolar macrophage (Texel adult female), replicate 1, alveolar macrophage (Texel adult male), replicate 1, blood leukocytes (TxBF adult male), replicate 1, caruncle 23 (TxBF adult female), replicate 2, cervix (Texel adult female), replicate 1, macrophage LPS time course 4 hrs (TxBF adult female), replicate 1, macrophage LPS time course 4 hrs (TxBF adult male), replicate 2, macro…	protein binding (GO:0005515) | GTPase activity (GO:0003924) | nucleotide binding (GO:0000166) | GTP binding (GO:0005525)	metabolic process (GO:0008152) | response to virus (GO:0009615) | negative regulation of viral genome replication (GO:0045071)	cytosol (GO:0005829) | cytoplasm (GO:0005737) | perinuclear region of cytoplasm (GO:0048471) | nuclear membrane (GO:0031965)	172.681	128.989	216.374
ELOF1	id-24259merged_bedopsunion_all3overlap_filterq5_K4m3.bed	NC_040256.1	14212868	14214247	134	1171	ENSOARG00000018644	5	13565836	13566516	elongation factor 1 homolog	detected at high to low expression in 504 of 504 tissues	high to low	detected in all, tissue enhanced (testes (TxBF adult male), replicate 1, testes (TxBF adult male), replicate 2, testes (TxBF adult male), replicate 3, testes (Texel adult male), replicate 1)	unknown	unknown	unknown	172.323	187.303	157.344
UNC93B1	id-62505merged_bedopsunion_all3overlap_filterq5_K4m3.bed	NC_040272.1	47276051	47277690	313	439	ENSOARG00000014140	21	44799337	44808198	unc-93 homolog B1 (C. elegans)	detected at high to low expression in 500 of 504 tissues	high to low	tissue enhanced (alveolar macrophage (TxBF adult male), replicate 1, alveolar macrophage (TxBF adult male), replicate 2, alveolar macrophage (Texel adult female), replicate 1, alveolar macrophage (Texel adult male), replicate 1, macrophage LPS time course 0 hrs (TxBF adult female), replicate 1, macrophage LPS time course 2 hrs (TxBF adult male), replicate 2)	unknown	toll-like receptor 7 signaling pathway (GO:0034154) | toll-like receptor 3 signaling pathway (GO:0034138) | toll-like receptor 9 signaling pathway (GO:0034162)	endosome (GO:0005768) | endoplasmic reticulum (GO:0005783)	171.78	137.331	206.23
HSPH1	id-37480merged_bedopsunion_all3overlap_filterq5_K4m3.bed	NC_040261.1	31623757	31628626	1279	4453	ENSOARG00000011756	10	30044800	30065505	heat shock protein family H (Hsp110) member 1	detected at high to low expression in 504 of 504 tissues	high to low	detected in all, tissue enhanced (alveolar macrophage (Texel adult female), replicate 1, hippocampus (TxBF adult female), replicate 2, hippocampus (TxBF adult male), replicate 2, hippocampus (TxBF adult male), replicate 3, hypothalamus (Texel lamb/6-10 months female), replicate 1, kidney medulla (TxBF adult male), replicate 1, kidney medulla (TxBF adult male), replicate 3)	ATP binding (GO:0005524) | protein binding (GO:0005515) | alpha-tubulin binding (GO:0043014) | nucleotide binding (GO:0000166)	negative regulation of p38MAPK cascade (GO:1903753) | negative regulation of establishment of protein localization to mitochondrion (GO:1903748) | negative regulation of intrinsic apoptotic signaling pathway in response to hydrogen peroxide (GO:1903751) | positive regulation of protein tyrosine kinase activity (GO:0061098) | positive regulation of transcription from RNA polymerase II promoter (GO…	nucleus (GO:0005634) | cytosol (GO:0005829) | cytoplasm (GO:0005737) | microtubule (GO:0005874) | nucleoplasm (GO:0005654) | extracellular exosome (GO:0070062)	171.634	124.892	218.376
APRT	id-47537merged_bedopsunion_all3overlap_filterq5_K4m3.bed	NC_040265.1	14794537	14795668	1118	793	ENSOARG00000013556	14	13540729	13541439	adenine phosphoribosyltransferase	detected at high to low expression in 504 of 504 tissues	high to low	detected in all	adenine binding (GO:0002055) | transferase activity (GO:0016740) | AMP binding (GO:0016208) | adenine phosphoribosyltransferase activity (GO:0003999)	nucleoside metabolic process (GO:0009116) | purine ribonucleoside salvage (GO:0006166) | adenine metabolic process (GO:0046083) | adenine salvage (GO:0006168) | grooming behavior (GO:0007625)	cytoplasm (GO:0005737) | nucleoplasm (GO:0005654) | extracellular exosome (GO:0070062)	171.571	190.865	152.277
CORO1A	id-66624merged_bedopsunion_all3overlap_filterq5_K4m3.bed	NC_040275.1	26671390	26675904	1413	4747	ENSOARG00000003604	24	26143482	26147184	coronin 1A	detected at high to low expression in 495 of 504 tissues	high to low	tissue enhanced (blood leukocytes (TxBF adult female), replicate 1, blood leukocytes (TxBF adult male), replicate 1, blood leukocytes (TxBF adult male), replicate 2, blood leukocytes (TxBF adult male), replicate 3, hemolymph node (TxBF adult female), replicate 2, hemolymph node (TxBF adult male), replicate 1, hemolymph node (TxBF adult male), replicate 2, hemolymph node (TxBF adult male), replica…	phosphatidylinositol 3-kinase binding (GO:0043548) | protein binding (GO:0005515) | cytoskeletal protein binding (GO:0008092) | protein C-terminus binding (GO:0008022) | actin filament binding (GO:0051015) | actin binding (GO:0003779) | identical protein	cell migration (GO:0016477) | negative regulation of vesicle fusion (GO:0031339) | uropod organization (GO:0032796) | cellular response to interleukin-4 (GO:0071353) | phagocytosis (GO:0006909) | calcium ion transport (GO:0006816) | regulation of release of sequestered calcium ion into cytosol (GO:0051279) | natural killer cell degranulation (GO:0043320) | phagolysosome assembly (GO:0001845) | re…	protein complex (GO:0043234) | actin cytoskeleton (GO:0015629) | plasma membrane (GO:0005886) | extracellular exosome (GO:0070062) | actin filament (GO:0005884) | cytoplasm (GO:0005737) | lamellipodium (GO:0030027) | cortical actin cytoskeleton (GO:0030864) | early endosome (GO:0005769) | immunological synapse (GO:0001772) | phagocytic vesicle (GO:0045335) | membrane (GO:0016020) | axon (GO:00304…	171.416	195.519	147.312
LYN	id-35371merged_bedopsunion_all3overlap_filterq5_K4m3.bed	NC_040260.1	38911574	38915317	1150	3892	ENSOARG00000014778	9	36031532	36077272	tyrosine-protein kinase Lyn	detected at high to low expression in 493 of 504 tissues	high to low	tissue enhanced (blood leukocytes (TxBF adult female), replicate 1, blood leukocytes (TxBF adult female), replicate 2, blood leukocytes (TxBF adult male), replicate 1, blood leukocytes (TxBF adult male), replicate 2, blood leukocytes (TxBF adult male), replicate 3, macrophage LPS time course 24 hrs (TxBF adult male), replicate 3, PBMC (TxBF adult female), replicate 1, PBMC (TxBF adult female), re…	transferase activity, transferring phosphorus-containing groups (GO:0016772) | non-membrane spanning protein tyrosine kinase activity (GO:0004715) | protein binding (GO:0005515) | protein complex binding (GO:0032403) | kinase activity (GO:0016301) | nucle	regulation of ERK1 and ERK2 cascade (GO:0070372) | positive regulation of mast cell proliferation (GO:0070668) | peptidyl-tyrosine phosphorylation (GO:0018108) | negative regulation of ERK1 and ERK2 cascade (GO:0070373) | dendritic cell differentiation (GO:0097028) | regulation of platelet aggregation (GO:0090330) | negative regulation of myeloid leukocyte differentiation (GO:0002762) | positive …	Golgi apparatus (GO:0005794) | nucleus (GO:0005634) | membrane raft (GO:0045121) | cytoplasm (GO:0005737) | perinuclear region of cytoplasm (GO:0048471) | plasma membrane (GO:0005886) | extracellular exosome (GO:0070062)	170.845	88.374	253.317
WFS1	id-28860merged_bedopsunion_all3overlap_filterq5_K4m3.bed	NC_040257.1	113300896	113301908	1024	427	ENSOARG00000005787	6	102532815	102556889	wolframin ER transmembrane glycoprotein	detected at high to low expression in 496 of 504 tissues	high to low	tissue enhanced (alveolar macrophage (TxBF adult female), replicate 1, macrophage LPS time course 2 hrs (TxBF adult female), replicate 1, macrophage LPS time course 2 hrs (TxBF adult female), replicate 2, macrophage LPS time course 2 hrs (TxBF adult female), replicate 3, macrophage LPS time course 2 hrs (TxBF adult male), replicate 1, macrophage LPS time course 2 hrs (TxBF adult male), replicate …	protein binding (GO:0005515) | ubiquitin protein ligase binding (GO:0031625) | ATPase binding (GO:0051117)	kidney development (GO:0001822) | negative regulation of programmed cell death (GO:0043069) | calcium ion homeostasis (GO:0055074) | positive regulation of calcium ion transport (GO:0051928) | positive regulation of protein metabolic process (GO:0051247) | visual perception (GO:0007601) | response to endoplasmic reticulum stress (GO:0034976) | negative regulation of ATF6-mediated unfolded protein…	integral component of endoplasmic reticulum membrane (GO:0030176) | endoplasmic reticulum (GO:0005783)	168.875	304.089	33.661
HYPK	id-56558merged_bedopsunion_all3overlap_filterq5_K4m3.bed	NC_040269.1	55743824	55744534	-712	156	ENSOARG00000011175	18	54381048	54382244	huntingtin interacting protein K	detected at high to medium expression in 504 of 504 tissues	high to medium	detected in all	protein binding (GO:0005515)	unknown	microtubule cytoskeleton (GO:0015630) | nucleoplasm (GO:0005654)	168.716	150.738	186.695
ACTN1	id-31540merged_bedopsunion_all3overlap_filterq5_K4m3.bed	NC_040258.1	84291683	84296188	1103	3261	ENSOARG00000021179	7	77577780	77619469	actinin alpha 1	detected at high to low expression in 502 of 504 tissues	high to low	tissue enhanced (embryonic fibroblast (TxBF embryo female), replicate 1, left atrioventricular valve (TxBF adult female), replicate 2, left atrioventricular valve (TxBF adult male), replicate 1, left atrioventricular valve (TxBF adult male), replicate 2, rumen (TxBF adult male), replicate 1, rumen (TxBF adult male), replicate 3, rumen (TxBF lamb/8 weeks female), replicate 1, rumen (TxBF lamb/8 we…	ligand-dependent nuclear receptor transcription coactivator activity (GO:0030374) | protein binding (GO:0005515) | integrin binding (GO:0005178) | actin filament binding (GO:0051015) | actin binding (GO:0003779) | calcium ion binding (GO:0005509) | ion ch	platelet formation (GO:0030220) | focal adhesion assembly (GO:0048041) | platelet morphogenesis (GO:0036344) | actin crosslink formation (GO:0051764) | actin filament bundle assembly (GO:0051017) | actin filament organization (GO:0007015) | actin filament network formation (GO:0051639) | negative regulation of cellular component movement (GO:0051271)	cell projection (GO:0042995) | extracellular space (GO:0005615) | ruffle (GO:0001726) | Z disc (GO:0030018) | brush border (GO:0005903) | extracellular exosome (GO:0070062) | intracellular (GO:0005622) | fascia adherens (GO:0005916) | stress fiber (GO:0001725) | focal adhesion (GO:0005925) | actin filament (GO:0005884) | cytoplasm (GO:0005737) | cell-cell junction (GO:0005911) | sarcomere (GO:003…	168.623	188.307	148.938
EIF5	id-57043merged_bedopsunion_all3overlap_filterq5_K4m3.bed	NC_040269.1	68697532	68698504	1434	250	ENSOARG00000005628	18	66676965	66681828	eukaryotic translation initiation factor 5	detected at high to medium expression in 504 of 504 tissues	high to medium	detected in all	protein binding (GO:0005515) | translation initiation factor activity (GO:0003743) | poly(A) RNA binding (GO:0044822) | binding (GO:0005488)	translational initiation (GO:0006413) | regulation of translational initiation (GO:0006446)	cytoplasm (GO:0005737) | plasma membrane (GO:0005886)	168.385	228.432	108.338
NDUFB2	id-23103merged_bedopsunion_all3overlap_filterq5_K4m3.bed	NC_040255.1	112921441	112923506	311	2825	ENSOARG00000013450	4	103790997	103795700	NADH:ubiquinone oxidoreductase subunit B2	detected at high expression in 504 of 504 tissues	high	detected in all, tissue enhanced (testes (TxBF adult male), replicate 2, testes (Texel adult male), replicate 1)	unknown	unknown	mitochondrial respiratory chain complex I (GO:0005747) | mitochondrion (GO:0005739) | mitochondrial inner membrane (GO:0005743)	168.276	151.506	185.046
SELENOK	id-58321merged_bedopsunion_all3overlap_filterq5_K4m3.bed	NC_040270.1	49010982	49013699	353	5062	ENSOARG00000015743	19	47016709	47022154	selenoprotein K	detected at high to medium expression in 504 of 504 tissues	high to medium	detected in all	unknown	protein palmitoylation (GO:0018345) | positive regulation of interleukin-6 secretion (GO:2000778) | macrophage derived foam cell differentiation (GO:0010742) | positive regulation of tumor necrosis factor production (GO:0032760) | positive regulation of cell migration (GO:0030335) | regulation of protein transport (GO:0051223) | positive regulation of T cell proliferation (GO:0042102) | positive …	unknown	166.762	171.236	162.287
CTNNB1	id-57556merged_bedopsunion_all3overlap_filterq5_K4m3.bed	NC_040270.1	14406686	14407828	-795	553	ENSOARG00000002885	19	13776448	13789287	catenin (cadherin-associated protein), beta 1, 88kDa	detected at high to low expression in 503 of 504 tissues	high to low	mixed expression	RNA polymerase II activating transcription factor binding (GO:0001102) | cadherin binding (GO:0045296) | transcription factor binding (GO:0008134) | I-SMAD binding (GO:0070411) | double-stranded DNA binding (GO:0003690) | transcription coactivator activit	bone resorption (GO:0045453) | synaptic vesicle transport (GO:0048489) | cellular response to indole-3-methanol (GO:0071681) | embryonic digit morphogenesis (GO:0042733) | nephron tubule formation (GO:0072079) | trachea morphogenesis (GO:0060439) | positive regulation of heparan sulfate proteoglycan biosynthetic process (GO:0010909) | cellular response to growth factor stimulus (GO:0071363) | reg…	protein complex (GO:0043234) | lateral plasma membrane (GO:0016328) | apical junction complex (GO:0043296) | cell junction (GO:0030054) | Z disc (GO:0030018) | beta-catenin-TCF complex (GO:1990907) | cytosol (GO:0005829) | cytoplasm (GO:0005737) | perinuclear region of cytoplasm (GO:0048471) | centrosome (GO:0005813) | transcription factor complex (GO:0005667) | beta-catenin-TCF7L2 complex (GO:00…	165.414	220.374	110.454
TCEAL8	id-71696merged_bedopsunion_all3overlap_filterq5_K4m3.bed	NC_040278.1	137475233	137477299	313	1855	ENSOARG00000000378	X	122038906	122039483	transcription elongation factor A like 8	detected at high to medium expression in 504 of 504 tissues	high to medium	detected in all	unknown	unknown	unknown	165.321	145.174	185.467
CD37	id-49095merged_bedopsunion_all3overlap_filterq5_K4m3.bed	NC_040265.1	59260625	59263940	373	3141	ENSOARG00000012851	14	54856771	54861115	CD37 molecule	detected at high to low expression in 487 of 504 tissues	high to low	tissue enhanced (alveolar macrophage (TxBF adult male), replicate 1, alveolar macrophage (TxBF adult male), replicate 2, alveolar macrophage (TxBF adult male), replicate 3, blood leukocytes (TxBF adult female), replicate 1, blood leukocytes (TxBF adult female), replicate 2, blood leukocytes (TxBF adult male), replicate 1, blood leukocytes (TxBF adult male), replicate 2, blood leukocytes (TxBF adu…	protein binding (GO:0005515)	unknown	integral component of membrane (GO:0016021) | immunological synapse (GO:0001772) | membrane (GO:0016020) | extracellular exosome (GO:0070062)	164.59	129.485	199.695
SERPINB1	id-61339merged_bedopsunion_all3overlap_filterq5_K4m3.bed	NC_040271.1	54309272	54313217	1139	1402	ENSOARG00000002311	20	49640714	49648102	leukocyte elastase inhibitor	detected at high to low expression in 503 of 504 tissues	high to low	tissue enhanced (PBMC (TxBF adult female), replicate 2, tonsil (TxBF adult female), replicate 3)	serine-type endopeptidase inhibitor activity (GO:0004867)	negative regulation of endopeptidase activity (GO:0010951)	extracellular space (GO:0005615) | membrane (GO:0016020) | extracellular exosome (GO:0070062)	164.421	73.586	255.256
EIF3H	id-36011merged_bedopsunion_all3overlap_filterq5_K4m3.bed	NC_040260.1	66984271	66986677	80	4571	ENSOARG00000010674	9	60424730	60523273	eukaryotic translation initiation factor 3 subunit H	detected at high to medium expression in 504 of 504 tissues	high to medium	detected in all	protein binding (GO:0005515) | translation initiation factor activity (GO:0003743) | poly(A) RNA binding (GO:0044822)	translational initiation (GO:0006413) | formation of translation preinitiation complex (GO:0001731) | translation (GO:0006412)	eukaryotic translation initiation factor 3 complex, eIF3m (GO:0071541) | eukaryotic 43S preinitiation complex (GO:0016282) | eukaryotic translation initiation factor 3 complex (GO:0005852) | eukaryotic 48S preinitiation complex (GO:0033290) | cytoplasm (GO:0005737) | membrane (GO:0016020) | extracellular exosome (GO:0070062)	163.976	133.553	194.398
EIF4E	id-27405merged_bedopsunion_all3overlap_filterq5_K4m3.bed	NC_040257.1	29798360	29801353	359	3109	ENSOARG00000015905	6	25617121	25655260	eukaryotic translation initiation factor 4E	detected at high to low expression in 502 of 504 tissues	high to low	mixed expression	eukaryotic initiation factor 4G binding (GO:0031370) | RNA binding (GO:0003723) | protein binding (GO:0005515) | translation initiation factor activity (GO:0003743) | poly(A) RNA binding (GO:0044822) | repressing transcription factor binding (GO:0070491)	negative regulation of neuron differentiation (GO:0045665) | translational initiation (GO:0006413) | G1/S transition of mitotic cell cycle (GO:0000082) | behavioral fear response (GO:0001662) | positive regulation of mitotic cell cycle (GO:0045931) | translation (GO:0006412) | stem cell population maintenance (GO:0019827) | negative regulation of translation (GO:0017148) | regulation of translati…	cytoplasmic stress granule (GO:0010494) | cytoplasmic mRNA processing body (GO:0000932) | extracellular exosome (GO:0070062) | RISC complex (GO:0016442) | eukaryotic translation initiation factor 4F complex (GO:0016281) | cytoplasm (GO:0005737) | perinuclear region of cytoplasm (GO:0048471) | chromatoid body (GO:0033391) | mRNA cap binding complex (GO:0005845)	163.853	192.168	135.539
FAM49B	id-34977merged_bedopsunion_all3overlap_filterq5_K4m3.bed	NC_040260.1	25425457	25426446	1321	431	ENSOARG00000007792	9	23715848	23743340	family with sequence similarity 49 member B	detected at high to low expression in 502 of 504 tissues	high to low	mixed expression	protein binding (GO:0005515)	unknown	cilium (GO:0005929) | extracellular exosome (GO:0070062)	163.823	143.708	183.938
HVCN1	id-54510merged_bedopsunion_all3overlap_filterq5_K4m3.bed	NC_040268.1	63511764	63516377	1758	3367	ENSOARG00000017389	17	54092664	54104898	hydrogen voltage gated channel 1	detected at high to low expression in 480 of 504 tissues	high to low	tissue enhanced (alveolar macrophage (TxBF adult female), replicate 1, alveolar macrophage (TxBF adult male), replicate 2, alveolar macrophage (Texel adult female), replicate 1, alveolar macrophage (Texel adult male), replicate 1, blood leukocytes (TxBF adult female), replicate 1, blood leukocytes (TxBF adult male), replicate 1, blood leukocytes (TxBF adult male), replicate 2, blood leukocytes (T…	ion channel activity (GO:0005216) | voltage-gated ion channel activity (GO:0005244) | voltage-gated proton channel activity (GO:0030171)	response to zinc ion (GO:0010043) | cellular response to zinc ion (GO:0071294) | transport (GO:0006810) | ion transmembrane transport (GO:0034220) | ion transport (GO:0006811) | response to pH (GO:0009268) | regulation of ion transmembrane transport (GO:0034765) | cellular response to pH (GO:0071467) | proton transport (GO:0015992) | transmembrane transport (GO:0055085)	integral component of membrane (GO:0016021) | membrane (GO:0016020) | integral component of plasma membrane (GO:0005887)	163.79	215.236	112.343
FKBP5	id-59423merged_bedopsunion_all3overlap_filterq5_K4m3.bed	NC_040271.1	11371676	11372472	-564	233	ENSOARG00000012272	20	9692040	9766541	FK506 binding protein 5	detected at high to low expression in 500 of 504 tissues	high to low	tissue enhanced (macrophage LPS time course 0 hrs (TxBF adult female), replicate 1, macrophage LPS time course 0 hrs (TxBF adult female), replicate 2, macrophage LPS time course 0 hrs (TxBF adult female), replicate 3, macrophage LPS time course 0 hrs (TxBF adult male), replicate 1, macrophage LPS time course 0 hrs (TxBF adult male), replicate 2, macrophage LPS time course 0 hrs (TxBF adult male),…	protein binding (GO:0005515) | peptidyl-prolyl cis-trans isomerase activity (GO:0003755) | heat shock protein binding (GO:0031072)	chaperone-mediated protein folding (GO:0061077) | protein folding (GO:0006457)	membrane (GO:0016020) | nucleoplasm (GO:0005654) | extracellular exosome (GO:0070062)	163.777	161.756	165.798
ALAS1	id-58404merged_bedopsunion_all3overlap_filterq5_K4m3.bed	NC_040270.1	50657795	50661137	1221	3665	ENSOARG00000006209	19	48656108	48670752	5'-aminolevulinate synthase 1	detected at high to medium expression in 504 of 504 tissues	high to medium	detected in all, tissue enhanced (adrenal gland (Texel adult female), replicate 1, adrenal gland (Texel adult male), replicate 1, adrenal gland (Texel lamb/6-10 months female), replicate 1, adrenal gland cortex (TxBF adult female), replicate 2, adrenal gland cortex (TxBF adult female), replicate 3, adrenal gland cortex (TxBF adult male), replicate 1, adrenal gland cortex (TxBF adult male), replic…	protein binding (GO:0005515) | transferase activity (GO:0016740) | 5-aminolevulinate synthase activity (GO:0003870) | pyridoxal phosphate binding (GO:0030170) | transferase activity, transferring acyl groups (GO:0016746) | catalytic activity (GO:0003824)	metabolic process (GO:0008152) | tetrapyrrole biosynthetic process (GO:0033014) | protoporphyrinogen IX biosynthetic process (GO:0006782) | porphyrin-containing compound metabolic process (GO:0006778) | heme biosynthetic process (GO:0006783) | biosynthetic process (GO:0009058)	cytoplasm (GO:0005737) | nucleoplasm (GO:0005654) | mitochondrion (GO:0005739) | mitochondrial matrix (GO:0005759)	163.691	201.623	125.76
MGST1	id-19480merged_bedopsunion_all3overlap_filterq5_K4m3.bed	NC_040254.1	213561032	213566396	854	4091	ENSOARG00000020582	3	198318924	198332818	microsomal glutathione S-transferase 1	detected at high to low expression in 504 of 504 tissues	high to low	detected in all, tissue enhanced (adrenal gland (Texel adult female), replicate 1, adrenal gland (Texel adult male), replicate 1, adrenal gland (Texel lamb/6-10 months female), replicate 1, adrenal gland cortex (TxBF adult female), replicate 1, adrenal gland cortex (TxBF adult female), replicate 2, adrenal gland cortex (TxBF adult female), replicate 3, adrenal gland cortex (TxBF adult male), repl…	protein binding (GO:0005515) | glutathione peroxidase activity (GO:0004602) | glutathione transferase activity (GO:0004364)	glutathione metabolic process (GO:0006749) | cellular response to lipid hydroperoxide (GO:0071449) | oxidation-reduction process (GO:0055114)	mitochondrion (GO:0005739) | mitochondrial inner membrane (GO:0005743)	163.656	145.648	181.665
DDX3X	id-70289merged_bedopsunion_all3overlap_filterq5_K4m3.bed	NC_040278.1	42147042	42153792	1168	4719	ENSOARG00000002433	X	38480153	38494778	DEAD-box helicase 3, X-linked	detected at high to low expression in 504 of 504 tissues	high to low	detected in all	RNA binding (GO:0003723) | hydrolase activity (GO:0016787) | GTPase activity (GO:0003924) | mRNA 5'-UTR binding (GO:0048027) | poly(A) binding (GO:0008143) | transcription factor binding (GO:0008134) | nucleotide binding (GO:0000166) | ribosomal small sub	chromosome segregation (GO:0007059) | negative regulation of translation (GO:0017148) | extrinsic apoptotic signaling pathway via death domain receptors (GO:0008625) | protein localization to cytoplasmic stress granule (GO:1903608) | positive regulation of transcription from RNA polymerase II promoter (GO:0045944) | positive regulation of translation (GO:0045727) | positive regulation of translat…	nucleus (GO:0005634) | eukaryotic translation initiation factor 3 complex (GO:0005852) | cytoplasm (GO:0005737) | cytoplasmic stress granule (GO:0010494) | extracellular exosome (GO:0070062) | cytosolic small ribosomal subunit (GO:0022627)	163.506	172.964	154.049
HSP90B1	id-18825merged_bedopsunion_all3overlap_filterq5_K4m3.bed	NC_040254.1	185410616	185414749	321	4485	ENSOARG00000016366	3	172674192	172694453	heat shock protein 90 beta family member 1	detected at high to medium expression in 504 of 504 tissues	high to medium	detected in all	RNA binding (GO:0003723) | low-density lipoprotein particle receptor binding (GO:0050750) | ATP binding (GO:0005524) | protein binding (GO:0005515) | protein phosphatase binding (GO:0019903) | unfolded protein binding (GO:0051082) | virion binding (GO:004	regulation of phosphoprotein phosphatase activity (GO:0043666) | negative regulation of apoptotic process (GO:0043066) | response to stress (GO:0006950) | retrograde protein transport, ER to cytosol (GO:0030970) | ER-associated ubiquitin-dependent protein catabolic process (GO:0030433) | actin rod assembly (GO:0031247) | protein folding (GO:0006457) | cellular response to ATP (GO:0071318) | respo…	extracellular matrix (GO:0031012) | midbody (GO:0030496) | membrane (GO:0016020) | plasma membrane (GO:0005886) | endoplasmic reticulum (GO:0005783) | extracellular exosome (GO:0070062) | endoplasmic reticulum chaperone complex (GO:0034663) | nucleus (GO:0005634) | cytosol (GO:0005829) | endoplasmic reticulum membrane (GO:0005789) | focal adhesion (GO:0005925) | perinuclear region of cytoplasm (G…	163.195	188.115	138.274
GNG12	id-1375merged_bedopsunion_all3overlap_filterq5_K4m3.bed	NC_040252.1	45666173	45668390	751	2750	ENSOARG00000011369	1	42955764	42958118	G protein subunit gamma 12	detected at high to low expression in 502 of 504 tissues	high to low	tissue enhanced (kidney medulla (TxBF adult male), replicate 1, kidney medulla (TxBF adult male), replicate 3)	PDZ domain binding (GO:0030165) | protein binding (GO:0005515) | signal transducer activity (GO:0004871)	G-protein coupled receptor signaling pathway (GO:0007186) | signal transduction (GO:0007165)	heterotrimeric G-protein complex (GO:0005834) | membrane (GO:0016020) | plasma membrane (GO:0005886) | extracellular exosome (GO:0070062)	162.948	109.222	216.675
URM1	id-14015merged_bedopsunion_all3overlap_filterq5_K4m3.bed	NC_040254.1	8197271	8199611	276	2769	ENSOARG00000010218	3	7828696	7843265	ubiquitin related modifier 1	detected at high to low expression in 504 of 504 tissues	high to low	detected in all	protein binding (GO:0005515) | sulfurtransferase activity (GO:0016783)	tRNA processing (GO:0008033) | tRNA thio-modification (GO:0034227) | tRNA wobble uridine modification (GO:0002098) | protein urmylation (GO:0032447)	cytosol (GO:0005829) | cytoplasm (GO:0005737) | extracellular exosome (GO:0070062)	162.51	179.918	145.101
OS9	id-18468merged_bedopsunion_all3overlap_filterq5_K4m3.bed	NC_040254.1	173597137	173600054	-316	3422	ENSOARG00000005584	3	161649858	161683988	OS9, endoplasmic reticulum lectin	detected at high to low expression in 504 of 504 tissues	high to low	detected in all	protein binding (GO:0005515) | glycoprotein binding (GO:0001948)	protein ubiquitination (GO:0016567) | protein retention in ER lumen (GO:0006621) | response to endoplasmic reticulum stress (GO:0034976) | ER-associated ubiquitin-dependent protein catabolic process (GO:0030433) | protein ubiquitination involved in ubiquitin-dependent protein catabolic process (GO:0042787) | negative regulation of retrograde protein transport, ER to cytosol (GO:1904153)	endoplasmic reticulum lumen (GO:0005788) | Hrd1p ubiquitin ligase complex (GO:0000836)	161.585	153.56	169.611
HNRNPH3	id-68051merged_bedopsunion_all3overlap_filterq5_K4m3.bed	NC_040276.1	25689627	25696918	-395	12432	ENSOARG00000004981	25	24576265	24581015	heterogeneous nuclear ribonucleoprotein H3	detected at high to medium expression in 504 of 504 tissues	high to medium	detected in all, tissue enhanced (blastocyst first pool (TxBF blastocyst unknown sex), replicate 1)	protein binding (GO:0005515) | nucleic acid binding (GO:0003676) | poly(A) RNA binding (GO:0044822) | nucleotide binding (GO:0000166)	epithelial cell differentiation (GO:0030855)	nucleus (GO:0005634) | nucleoplasm (GO:0005654)	161.434	123.084	199.783
ALDOA	id-66633merged_bedopsunion_all3overlap_filterq5_K4m3.bed	NC_040275.1	26750988	26754101	259	2930	ENSOARG00000004143	24	26218820	26227471	aldolase, fructose-bisphosphate A	detected at high to medium expression in 504 of 504 tissues	high to medium	detected in all, tissue enhanced (skeletal muscle bicep (TxBF adult female), replicate 1, skeletal muscle bicep (TxBF adult female), replicate 3, skeletal muscle bicep (TxBF adult male), replicate 1, skeletal muscle bicep (TxBF adult male), replicate 2, skeletal muscle bicep (Texel adult female), replicate 1, skeletal muscle bicep (Texel adult male), replicate 1, skeletal muscle bicep (Texel lamb…	protein binding (GO:0005515) | fructose binding (GO:0070061) | cytoskeletal protein binding (GO:0008092) | poly(A) RNA binding (GO:0044822) | fructose-bisphosphate aldolase activity (GO:0004332) | lyase activity (GO:0016829) | catalytic activity (GO:00038	muscle cell cellular homeostasis (GO:0046716) | regulation of cell shape (GO:0008360) | ATP biosynthetic process (GO:0006754) | glycolytic process (GO:0006096) | fructose metabolic process (GO:0006000) | striated muscle contraction (GO:0006941) | fructose 1,6-bisphosphate metabolic process (GO:0030388)	nucleus (GO:0005634) | extracellular space (GO:0005615) | actin cytoskeleton (GO:0015629) | membrane (GO:0016020) | extracellular exosome (GO:0070062)	161	220.853	101.148
FERMT3	id-62211merged_bedopsunion_all3overlap_filterq5_K4m3.bed	NC_040272.1	44310400	44313132	583	3261	ENSOARG00000004812	21	41820857	41837547	fermitin family member 3	detected at high to low expression in 454 of 504 tissues	high to low	tissue enhanced (alveolar macrophage (TxBF adult female), replicate 1, macrophage LPS time course 0 hrs (TxBF adult female), replicate 1, macrophage LPS time course 0 hrs (TxBF adult female), replicate 2, macrophage LPS time course 0 hrs (TxBF adult female), replicate 3, macrophage LPS time course 0 hrs (TxBF adult male), replicate 2, macrophage LPS time course 2 hrs (TxBF adult female), replicat…	protein binding (GO:0005515) | integrin binding (GO:0005178)	platelet aggregation (GO:0070527) | regulation of cell-cell adhesion mediated by integrin (GO:0033632) | substrate adhesion-dependent cell spreading (GO:0034446) | positive regulation of cell migration (GO:0030335) | integrin activation (GO:0033622) | integrin-mediated signaling pathway (GO:0007229) | leukocyte cell-cell adhesion (GO:0007159)	podosome (GO:0002102) | membrane (GO:0016020) | extracellular exosome (GO:0070062)	160.871	208.225	113.517
MCEMP1	id-24301merged_bedopsunion_all3overlap_filterq5_K4m3.bed	NC_040256.1	14834371	14837832	955	4599	ENSOARG00000002325	5	14194159	14196643	mast cell expressed membrane protein 1	detected at high to low expression in 260 of 504 tissues	high to low	tissue enhanced (alveolar macrophage (TxBF adult female), replicate 1, alveolar macrophage (TxBF adult male), replicate 2, alveolar macrophage (TxBF adult male), replicate 3, alveolar macrophage (Texel adult female), replicate 1, alveolar macrophage (Texel adult male), replicate 1, blood leukocytes (TxBF adult female), replicate 1, blood leukocytes (TxBF adult male), replicate 2, lung (Texel adul…	unknown	unknown	unknown	160.71	82.606	238.814
ENSA	id-2823merged_bedopsunion_all3overlap_filterq5_K4m3.bed	NC_040252.1	106373459	106375583	251	3302	ENSOARG00000020841	1	99530811	99534184	endosulfine alpha	detected at high to medium expression in 504 of 504 tissues	high to medium	detected in all	protein binding (GO:0005515) | receptor binding (GO:0005102) | potassium channel inhibitor activity (GO:0019870)	regulation of insulin secretion (GO:0050796)	unknown	160.489	214.969	106.01
[truncated: 7,214 more rows]

## Sheet: S15-T10 Active RE GO analysis
Analysis Type:	PANTHER Overrepresentation Test (Released 20200728)
Annotation Version and Release Date:	GO Ontology database DOI: 10.5281/zenodo.3980761 Released 2020-08-10
Analyzed List:	Client Text Box Input (Homo sapiens)
Reference List:	Homo sapiens (all genes in database)
Test Type:	FISHER
Correction:	FDR P < .05
GO biological process complete	Homo sapiens - REFLIST (20851)	Client Text Box Input (6840)	Client Text Box Input (expected)	Client Text Box Input (over/under)	Client Text Box Input (fold Enrichment)	Client Text Box Input (raw P-value)	Client Text Box Input (FDR)
negative regulation of mitotic metaphase/anaphase transition (GO:0045841)	25	22	8.2	+	2.68	0.00102	0.0179
viral protein processing (GO:0019082)	23	20	7.54	+	2.65	0.00208	0.0328
mitotic spindle assembly checkpoint (GO:0007094)	23	20	7.54	+	2.65	0.00208	0.0327
mitotic spindle checkpoint (GO:0071174)	23	20	7.54	+	2.65	0.00208	0.0327
spindle assembly checkpoint (GO:0071173)	23	20	7.54	+	2.65	0.00208	0.0327
positive regulation of antigen receptor-mediated signaling pathway (GO:0050857)	23	20	7.54	+	2.65	0.00208	0.0326
spindle checkpoint (GO:0031577)	23	20	7.54	+	2.65	0.00208	0.0326
nucleotide-excision repair, DNA duplex unwinding (GO:0000717)	22	19	7.22	+	2.63	0.003	0.0445
[truncated: 679 more rows]

[truncated: 3 more sheets: S15-T11 Bivalent Gene list, S15-T12 Bivalent GO analysis, S15-T13 CTCF domains]
